# Supplementary material for: Feed-additive probiotics accelerate yet antibiotics delay intestinal microbiota maturation in broiler chicken
Source: Microbiome. 2017 Aug 3;5:91. doi: 10.1186/s40168-017-0315-1 (PMC5541433; doi:10.1186/s40168-017-0315-1)
Supplement: Supplementary file 4 — Pairwise Meta-Storms distances of all microbiome samples in this study for beta diversity analysis. (XLSX 137 kb) [file 40168_2017_315_MOESM4_ESM.xlsx]

## Sheet: chicken_antibiotic_vs_probiotic
Additional file 4: Table S2. Pairwise Meta-Storms distances of all microbiome samples in this study for beta diversity analysis
Timepoint	Group	Sample ID	A140d	A30d	A80d	B350d	B450d	B490d	C560d	C580d	C590d	C600d	JXJ62	JXJ63	A117d	A147d	A187d	A197d	A237d	A27d	A57d	A77d	A87d	JXJ20	JXJ21	JXJ22	B357d	B367d	B377d	B397d	B437d	B457d	B467d	B477d	B487d	B497d	JXJ23	JXJ24	C487d	C567d	C587d	C597d	C607d	C617d	C647d	C667d	C677d	C717d	C797d
Day 1	NewBorn	A140d	0	0.00825685	0.0141457	0.39644	0.0072332	0.00548875	0.0809737	0.362938	0.0101954	0.34669	0.294795	0.247046	0.172191	0.100444	0.088674	0.19512	0.119242	0.15842	0.17048	0.133468	0.148646	0.177444	0.1598	0.18987	0.137706	0.182473	0.0616124	0.225132	0.0351012	0.189624	0.132645	0.055273	0.156878	0.0760435	0.214783	0.182641	0.161042	0.0787746	0.0848966	0.149017	0.0640535	0.0696506	0.161248	0.184682	0.151964	0.155432	0.0974868
Day 1	NewBorn	A30d	0.00825685	0	0.0145473	0.396386	0.00896192	0.00744128	0.0804226	0.362673	0.0131552	0.346341	0.294161	0.246094	0.171059	0.100734	0.0889183	0.194011	0.11877	0.159416	0.171133	0.133109	0.149412	0.177711	0.160967	0.188879	0.137252	0.182234	0.0623013	0.225463	0.0330183	0.189446	0.131997	0.0528681	0.157547	0.0744125	0.215065	0.183587	0.161823	0.0782187	0.0844668	0.148669	0.0637575	0.0681316	0.16206	0.184525	0.150329	0.15595	0.0983543
Day 1	NewBorn	A80d	0.0141457	0.0145473	0	0.395293	0.011868	0.0144958	0.0721439	0.360873	0.0129622	0.344422	0.290555	0.242033	0.164988	0.108017	0.0959603	0.187567	0.123001	0.165034	0.177726	0.137429	0.156164	0.183502	0.166684	0.183196	0.129704	0.173907	0.0684882	0.217153	0.0401127	0.18093	0.137308	0.0500697	0.163505	0.0675708	0.206552	0.189452	0.168425	0.0703975	0.0769654	0.140567	0.0557062	0.0617299	0.168505	0.176038	0.143429	0.16245	0.102785
Day 1	NewBorn	B350d	0.39644	0.396386	0.395293	0	0.397038	0.397345	0.376702	0.102401	0.397284	0.138914	0.1289	0.195165	0.398936	0.39223	0.389511	0.385815	0.386715	0.381507	0.380415	0.383145	0.387255	0.382061	0.384774	0.399361	0.388794	0.351374	0.392553	0.336216	0.396419	0.356886	0.384287	0.401924	0.384647	0.378666	0.347268	0.379423	0.382474	0.379708	0.385385	0.371771	0.386317	0.387265	0.382596	0.353206	0.37393	0.388171	0.387461
Day 1	NewBorn	B450d	0.0072332	0.00896192	0.011868	0.397038	0	0.00630456	0.0795347	0.36331	0.00821459	0.347095	0.295132	0.247546	0.170309	0.104346	0.0921924	0.194654	0.122502	0.16242	0.174328	0.137262	0.152615	0.18111	0.16368	0.188285	0.136339	0.181056	0.0656947	0.224375	0.035505	0.188505	0.136109	0.0509561	0.160447	0.0729153	0.213603	0.186561	0.164919	0.077356	0.0837156	0.147747	0.0629535	0.0664074	0.165106	0.183715	0.148929	0.159243	0.101328
Day 1	NewBorn	B490d	0.00548875	0.00744128	0.0144958	0.397345	0.00630456	0	0.0820724	0.363806	0.00965482	0.347774	0.295789	0.247988	0.171782	0.10184	0.0898114	0.196315	0.120588	0.160098	0.171927	0.134632	0.150173	0.1783	0.161137	0.189922	0.138656	0.183222	0.0628197	0.226266	0.0351736	0.190716	0.133646	0.0532066	0.158257	0.0759643	0.215975	0.184337	0.162434	0.0795856	0.0857132	0.149868	0.0651248	0.0694324	0.162638	0.185822	0.151825	0.156741	0.0992259
Day 1	NewBorn	C560d	0.0809737	0.0804226	0.0721439	0.376702	0.0795347	0.0820724	0	0.341532	0.0801451	0.324433	0.257436	0.202893	0.133994	0.126337	0.117285	0.147738	0.110382	0.161453	0.175039	0.125478	0.161084	0.183362	0.170111	0.156367	0.088779	0.110794	0.105794	0.154965	0.0808519	0.116986	0.126415	0.0819391	0.164782	0.0286919	0.14149	0.187656	0.167971	0.0348141	0.0479879	0.0861397	0.0375004	0.0450423	0.168228	0.115569	0.0876496	0.170318	0.106205
Day 1	NewBorn	C580d	0.362938	0.362673	0.360873	0.102401	0.36331	0.363806	0.341532	0	0.363886	0.0456882	0.104414	0.162636	0.363659	0.359467	0.356848	0.350347	0.352302	0.349941	0.351427	0.348931	0.356018	0.353994	0.353602	0.363819	0.354433	0.320391	0.359185	0.323599	0.362689	0.321878	0.351232	0.368589	0.353477	0.344678	0.320568	0.352818	0.352644	0.345532	0.350589	0.337416	0.352	0.353535	0.353402	0.320206	0.339134	0.358141	0.354102
Day 1	NewBorn	C590d	0.0101954	0.0131552	0.0129622	0.397284	0.00821459	0.00965482	0.0801451	0.363886	0	0.348099	0.296113	0.248462	0.170094	0.106749	0.0948726	0.194983	0.125719	0.165342	0.176896	0.140344	0.154947	0.183488	0.166581	0.187868	0.137088	0.181768	0.0682456	0.224573	0.0398162	0.189057	0.138726	0.0520966	0.163349	0.0743869	0.213872	0.1888	0.167365	0.0783192	0.0848296	0.148529	0.0636442	0.0680146	0.167707	0.184124	0.150349	0.161603	0.104102
Day 1	NewBorn	C600d	0.34669	0.346341	0.344422	0.138914	0.347095	0.347774	0.324433	0.0456882	0.348099	0	0.0933592	0.149675	0.347072	0.3441	0.341218	0.333232	0.335377	0.335792	0.342823	0.332038	0.342242	0.344434	0.341397	0.346925	0.33713	0.309738	0.343517	0.315445	0.346502	0.309143	0.335333	0.352815	0.339516	0.328108	0.309515	0.345362	0.341289	0.32836	0.333246	0.320122	0.334801	0.336596	0.342254	0.309822	0.321536	0.345778	0.338176
Day 1	NewBorn	JXJ62	0.294795	0.294161	0.290555	0.1289	0.295132	0.295789	0.257436	0.104414	0.296113	0.0933592	0	0.0696793	0.281772	0.295742	0.291336	0.280731	0.269566	0.292305	0.309411	0.267706	0.308148	0.307263	0.30624	0.283478	0.272321	0.237822	0.2917	0.255396	0.293055	0.242365	0.271287	0.301439	0.304557	0.261694	0.246408	0.309303	0.308439	0.263872	0.269384	0.255869	0.270621	0.274352	0.308521	0.239693	0.256876	0.313194	0.278931
Day 1	NewBorn	JXJ63	0.247046	0.246094	0.242033	0.195165	0.247546	0.247988	0.202893	0.162636	0.248462	0.149675	0.0696793	0	0.226918	0.260635	0.249669	0.236533	0.219728	0.262046	0.278715	0.226038	0.277781	0.279835	0.275096	0.240428	0.217427	0.194358	0.244578	0.22468	0.244522	0.197317	0.22611	0.253474	0.273626	0.209406	0.212236	0.282732	0.2776	0.209747	0.215991	0.201215	0.217638	0.22415	0.277723	0.194812	0.202651	0.282289	0.234328
Day 7	Probiotic	A117d	0.172191	0.171059	0.164988	0.398936	0.170309	0.171782	0.133994	0.363659	0.170094	0.347072	0.281772	0.226918	0	0.221312	0.213454	0.124858	0.127135	0.235122	0.252618	0.187014	0.243428	0.254894	0.244314	0.0468991	0.0911203	0.151074	0.198748	0.186158	0.172059	0.143406	0.17237	0.163471	0.243453	0.139064	0.171214	0.261022	0.249278	0.133897	0.124199	0.118535	0.133461	0.139354	0.249112	0.139212	0.122663	0.248314	0.192872
Day 7	Probiotic	A147d	0.100444	0.100734	0.108017	0.39223	0.104346	0.10184	0.126337	0.359467	0.106749	0.3441	0.295742	0.260635	0.221312	0	0.0239146	0.236687	0.118465	0.0685923	0.0763965	0.053012	0.0531498	0.0855681	0.0645291	0.239068	0.182671	0.225476	0.0464375	0.26764	0.0901955	0.23304	0.0647091	0.121194	0.0610741	0.122791	0.257802	0.0869247	0.0631537	0.136177	0.139711	0.194059	0.127342	0.118428	0.0657923	0.229113	0.198588	0.0561352	0.0555545
Day 7	Probiotic	A187d	0.088674	0.0889183	0.0959603	0.389511	0.0921924	0.0898114	0.117285	0.356848	0.0948726	0.341218	0.291336	0.249669	0.213454	0.0239146	0	0.22568	0.107677	0.0810738	0.0888846	0.0595446	0.0628091	0.0989241	0.0773187	0.231223	0.17065	0.213692	0.0336833	0.255695	0.0805871	0.221375	0.0554249	0.108316	0.070704	0.114397	0.246164	0.0989767	0.0759566	0.117822	0.120047	0.182262	0.110003	0.109301	0.0777939	0.217458	0.188893	0.0719535	0.0487271
Day 7	Probiotic	A197d	0.19512	0.194011	0.187567	0.385815	0.194654	0.196315	0.147738	0.350347	0.194983	0.333232	0.280731	0.236533	0.124858	0.236687	0.22568	0	0.15352	0.242216	0.260384	0.194596	0.25346	0.256137	0.252632	0.0986472	0.148763	0.163971	0.215254	0.178666	0.194531	0.151172	0.196203	0.199319	0.251369	0.15629	0.158406	0.261304	0.257223	0.155304	0.145982	0.148516	0.150305	0.158062	0.257141	0.154523	0.146652	0.259022	0.201218
Day 7	Probiotic	A237d	0.119242	0.11877	0.123001	0.386715	0.122502	0.120588	0.110382	0.352302	0.125719	0.335377	0.269566	0.219728	0.127135	0.118465	0.107677	0.15352	0	0.124948	0.14348	0.0804083	0.135114	0.140832	0.135373	0.135123	0.129765	0.181169	0.0970298	0.211854	0.107875	0.173731	0.0622846	0.139789	0.134329	0.11448	0.194965	0.147174	0.139949	0.126924	0.119175	0.151815	0.115931	0.112801	0.139914	0.170655	0.154443	0.140688	0.0873361
Day 7	Probiotic	A27d	0.15842	0.159416	0.165034	0.381507	0.16242	0.160098	0.161453	0.349941	0.165342	0.335792	0.292305	0.262046	0.235122	0.0685923	0.0810738	0.242216	0.124948	0	0.0474761	0.0549753	0.0616866	0.0305189	0.0465971	0.251626	0.215458	0.235975	0.100337	0.268388	0.146852	0.238879	0.072928	0.178393	0.0418917	0.159494	0.258838	0.0599003	0.0435492	0.178041	0.184163	0.214925	0.17432	0.165001	0.0214103	0.237798	0.216607	0.0484485	0.0783275
Day 7	Probiotic	A57d	0.17048	0.171133	0.177726	0.380415	0.174328	0.171927	0.175039	0.351427	0.176896	0.342823	0.309411	0.278715	0.252618	0.0763965	0.0888846	0.260384	0.14348	0.0474761	0	0.0702086	0.0457937	0.0351816	0.0309051	0.270259	0.228749	0.24811	0.112868	0.283219	0.159106	0.252319	0.0888491	0.188848	0.0432608	0.172767	0.274392	0.024532	0.0193493	0.190399	0.197703	0.227271	0.18829	0.178117	0.042008	0.25073	0.22927	0.0370294	0.101177
Day 7	Probiotic	A77d	0.133468	0.133109	0.137429	0.383145	0.137262	0.134632	0.125478	0.348931	0.140344	0.332038	0.267706	0.226038	0.187014	0.053012	0.0595446	0.194596	0.0804083	0.0549753	0.0702086	0	0.0726985	0.0767775	0.0680168	0.204607	0.173329	0.202285	0.0805258	0.237877	0.121713	0.199189	0.040514	0.153856	0.0680842	0.126463	0.226258	0.0833796	0.0669162	0.144702	0.144487	0.175363	0.138611	0.131752	0.0672156	0.19807	0.179335	0.0738249	0.0597388
Day 7	Probiotic	A87d	0.148646	0.149412	0.156164	0.387255	0.152615	0.150173	0.161084	0.356018	0.154947	0.342242	0.308148	0.277781	0.243428	0.0531498	0.0628091	0.25346	0.135114	0.0616866	0.0457937	0.0726985	0	0.0569221	0.0277273	0.261463	0.20435	0.241499	0.0923882	0.282578	0.141226	0.249632	0.0807574	0.16915	0.0221773	0.162834	0.273741	0.0501654	0.0301389	0.1753	0.176513	0.211594	0.16716	0.159353	0.0474532	0.245993	0.221434	0.0199609	0.0869929
Day 7	Probiotic	JXJ20	0.177444	0.177711	0.183502	0.382061	0.18111	0.1783	0.183362	0.353994	0.183488	0.344434	0.307263	0.279835	0.254894	0.0855681	0.0989241	0.256137	0.140832	0.0305189	0.0351816	0.0767775	0.0569221	0	0.0375377	0.265416	0.235702	0.256893	0.11841	0.282914	0.166272	0.25918	0.0915351	0.197421	0.0436812	0.182231	0.273886	0.0368857	0.0363856	0.199104	0.20453	0.235913	0.194533	0.186475	0.0341456	0.258484	0.2377	0.0419039	0.0991855
Day 7	Probiotic	JXJ21	0.1598	0.160967	0.166684	0.384774	0.16368	0.161137	0.170111	0.353602	0.166581	0.341397	0.30624	0.275096	0.244314	0.0645291	0.0773187	0.252632	0.135373	0.0465971	0.0309051	0.0680168	0.0277273	0.0375377	0	0.262058	0.218042	0.245031	0.102132	0.282956	0.149867	0.251955	0.0822269	0.180433	0.0252025	0.169748	0.273542	0.0347909	0.0171872	0.185785	0.187178	0.222754	0.177054	0.168965	0.0388409	0.250707	0.225448	0.0185991	0.0906988
Day 7	Probiotic	JXJ22	0.18987	0.188879	0.183196	0.399361	0.188285	0.189922	0.156367	0.363819	0.187868	0.346925	0.283478	0.240428	0.0468991	0.239068	0.231223	0.0986472	0.135123	0.251626	0.270259	0.204607	0.261463	0.265416	0.262058	0	0.117349	0.168456	0.216772	0.193999	0.189645	0.157771	0.189306	0.183641	0.261319	0.161624	0.175352	0.270527	0.267331	0.156875	0.144883	0.144038	0.155472	0.1602	0.267308	0.155128	0.144907	0.266294	0.20927
Day 7	Control	B357d	0.137706	0.137252	0.129704	0.388794	0.136339	0.138656	0.088779	0.354433	0.137088	0.33713	0.272321	0.217427	0.0911203	0.182671	0.17065	0.148763	0.129765	0.215458	0.228749	0.173329	0.20435	0.235702	0.218042	0.117349	0	0.108399	0.161612	0.154811	0.136877	0.0986104	0.158499	0.131325	0.212748	0.0916921	0.137648	0.239383	0.219057	0.0790449	0.0689451	0.0511569	0.0849331	0.094575	0.218864	0.0983478	0.0708575	0.215416	0.159518
Day 7	Control	B367d	0.182473	0.182234	0.173907	0.351374	0.181056	0.183222	0.110794	0.320391	0.181768	0.309738	0.237822	0.194358	0.151074	0.225476	0.213692	0.163971	0.181169	0.235975	0.24811	0.202285	0.241499	0.256893	0.245031	0.168456	0.108399	0	0.205142	0.0494894	0.18401	0.0341119	0.200835	0.183433	0.239322	0.124316	0.0365922	0.259414	0.243361	0.110138	0.117501	0.0819942	0.127525	0.140872	0.243351	0.0361269	0.083549	0.24761	0.201197
Day 7	Control	B377d	0.0616124	0.0623013	0.0684882	0.392553	0.0656947	0.0628197	0.105794	0.359185	0.0682456	0.343517	0.2917	0.244578	0.198748	0.0464375	0.0336833	0.215254	0.0970298	0.100337	0.112868	0.0805258	0.0923882	0.11841	0.102132	0.216772	0.161612	0.205142	0	0.247192	0.056897	0.212025	0.0788727	0.0880987	0.0972459	0.103406	0.237953	0.123798	0.10263	0.106188	0.109153	0.172812	0.0915841	0.0985468	0.102585	0.207918	0.179411	0.0977702	0.0478108
Day 7	Control	B397d	0.225132	0.225463	0.217153	0.336216	0.224375	0.226266	0.154965	0.323599	0.224573	0.315445	0.255396	0.22468	0.186158	0.26764	0.255695	0.178666	0.211854	0.268388	0.283219	0.237877	0.282578	0.282914	0.282956	0.193999	0.154811	0.0494894	0.247192	0	0.22805	0.0696052	0.23337	0.227682	0.279491	0.168538	0.035218	0.28646	0.282364	0.154373	0.16396	0.128814	0.171296	0.185069	0.282215	0.0731428	0.12732	0.287567	0.24354
Day 7	Control	B437d	0.0351012	0.0330183	0.0401127	0.396419	0.035505	0.0351736	0.0808519	0.362689	0.0398162	0.346502	0.293055	0.244522	0.172059	0.0901955	0.0805871	0.194531	0.107875	0.146852	0.159106	0.121713	0.141226	0.166272	0.149867	0.189645	0.136877	0.18401	0.056897	0.22805	0	0.189178	0.122904	0.0436773	0.148338	0.0691651	0.215464	0.172823	0.150153	0.0794109	0.0851935	0.149016	0.0649193	0.0552214	0.150747	0.185179	0.144615	0.144192	0.086695
Day 7	Control	B457d	0.189624	0.189446	0.18093	0.356886	0.188505	0.190716	0.116986	0.321878	0.189057	0.309143	0.242365	0.197317	0.143406	0.23304	0.221375	0.151172	0.173731	0.238879	0.252319	0.199189	0.249632	0.25918	0.251955	0.157771	0.0986104	0.0341119	0.212025	0.0696052	0.189178	0	0.198184	0.189701	0.246779	0.125739	0.0496955	0.261579	0.250419	0.115315	0.114003	0.0697207	0.129999	0.144976	0.250563	0.0335366	0.0767545	0.255043	0.205343
Day 7	Control	B467d	0.132645	0.131997	0.137308	0.384287	0.136109	0.133646	0.126415	0.351232	0.138726	0.335333	0.271287	0.22611	0.17237	0.0647091	0.0554249	0.196203	0.0622846	0.072928	0.0888491	0.040514	0.0807574	0.0915351	0.0822269	0.189306	0.158499	0.200835	0.0788727	0.23337	0.122904	0.198184	0	0.153736	0.0769975	0.129253	0.220802	0.0928966	0.0822936	0.145999	0.143898	0.175171	0.138261	0.131553	0.0837839	0.194779	0.179301	0.0852755	0.0652261
Day 7	Control	B477d	0.055273	0.0528681	0.0500697	0.401924	0.0509561	0.0532066	0.0819391	0.368589	0.0520966	0.352815	0.301439	0.253474	0.163471	0.121194	0.108316	0.199319	0.139789	0.178393	0.188848	0.153856	0.16915	0.197421	0.180433	0.183641	0.131325	0.183433	0.0880987	0.227682	0.0436773	0.189701	0.153736	0	0.175954	0.0700908	0.215345	0.201948	0.179288	0.0789832	0.0845003	0.146208	0.0658229	0.0496794	0.179302	0.184905	0.140931	0.174922	0.117851
Day 7	Control	B487d	0.156878	0.157547	0.163505	0.384647	0.160447	0.158257	0.164782	0.353477	0.163349	0.339516	0.304557	0.273626	0.243453	0.0610741	0.070704	0.251369	0.134329	0.0418917	0.0432608	0.0680842	0.0221773	0.0436812	0.0252025	0.261319	0.212748	0.239322	0.0972459	0.279491	0.148338	0.246779	0.0769975	0.175954	0	0.166374	0.270449	0.0453703	0.0258471	0.180221	0.18231	0.216543	0.173534	0.166358	0.0312092	0.244647	0.219673	0.0170362	0.0812554
Day 7	Control	B497d	0.0760435	0.0744125	0.0675708	0.378666	0.0729153	0.0759643	0.0286919	0.344678	0.0743869	0.328108	0.261694	0.209406	0.139064	0.122791	0.114397	0.15629	0.11448	0.159494	0.172767	0.126463	0.162834	0.182231	0.169748	0.161624	0.0916921	0.124316	0.103406	0.168538	0.0691651	0.125739	0.129253	0.0700908	0.166374	0	0.154626	0.185751	0.165583	0.0369276	0.0522711	0.0915467	0.0431014	0.0312414	0.165863	0.124701	0.0881819	0.169863	0.103981
Day 7	Control	JXJ23	0.214783	0.215065	0.206552	0.347268	0.213603	0.215975	0.14149	0.320568	0.213872	0.309515	0.246408	0.212236	0.171214	0.257802	0.246164	0.158406	0.194965	0.258838	0.274392	0.226258	0.273741	0.273886	0.273542	0.175352	0.137648	0.0365922	0.237953	0.035218	0.215464	0.0496955	0.220802	0.215345	0.270449	0.154626	0	0.277906	0.273513	0.141668	0.143834	0.106974	0.156965	0.171192	0.273412	0.0566319	0.104374	0.278714	0.230928
Day 7	Control	JXJ24	0.182641	0.183587	0.189452	0.379423	0.186561	0.184337	0.187656	0.352818	0.1888	0.345362	0.309303	0.282732	0.261022	0.0869247	0.0989767	0.261304	0.147174	0.0599003	0.024532	0.0833796	0.0501654	0.0368857	0.0347909	0.270527	0.239383	0.259414	0.123798	0.28646	0.172823	0.261579	0.0928966	0.201948	0.0453703	0.185751	0.277906	0	0.0295386	0.203356	0.208944	0.238311	0.199611	0.189978	0.0549003	0.260554	0.2398	0.0417506	0.110482
Day 7	Antibiotic	C487d	0.161042	0.161823	0.168425	0.382474	0.164919	0.162434	0.167971	0.352644	0.167365	0.341289	0.308439	0.2776	0.249278	0.0631537	0.0759566	0.257223	0.139949	0.0435492	0.0193493	0.0669162	0.0301389	0.0363856	0.0171872	0.267331	0.219057	0.243361	0.10263	0.282364	0.150153	0.250419	0.0822936	0.179288	0.0258471	0.165583	0.273513	0.0295386	0	0.18315	0.188069	0.219895	0.178817	0.168097	0.0285576	0.249137	0.223704	0.0196257	0.0887232
Day 7	Antibiotic	C567d	0.0787746	0.0782187	0.0703975	0.379708	0.077356	0.0795856	0.0348141	0.345532	0.0783192	0.32836	0.263872	0.209747	0.133897	0.136177	0.117822	0.155304	0.126924	0.178041	0.190399	0.144702	0.1753	0.199104	0.185785	0.156875	0.0790449	0.110138	0.106188	0.154373	0.0794109	0.115315	0.145999	0.0789832	0.180221	0.0369276	0.141668	0.203356	0.18315	0	0.0271686	0.0797178	0.0268114	0.048961	0.183294	0.112889	0.0799364	0.185492	0.122375
Day 7	Antibiotic	C587d	0.0848966	0.0844668	0.0769654	0.385385	0.0837156	0.0857132	0.0479879	0.350589	0.0848296	0.333246	0.269384	0.215991	0.124199	0.139711	0.120047	0.145982	0.119175	0.184163	0.197703	0.144487	0.176513	0.20453	0.187178	0.144883	0.0689451	0.117501	0.109153	0.16396	0.0851935	0.114003	0.143898	0.0845003	0.18231	0.0522711	0.143834	0.208944	0.188069	0.0271686	0	0.0687619	0.0285771	0.0502284	0.188162	0.110092	0.0828283	0.187283	0.123922
Day 7	Antibiotic	C597d	0.149017	0.148669	0.140567	0.371771	0.147747	0.149868	0.0861397	0.337416	0.148529	0.320122	0.255869	0.201215	0.118535	0.194059	0.182262	0.148516	0.151815	0.214925	0.227271	0.175363	0.211594	0.235913	0.222754	0.144038	0.0511569	0.0819942	0.172812	0.128814	0.149016	0.0697207	0.175171	0.146208	0.216543	0.0915467	0.106974	0.238311	0.219895	0.0797178	0.0687619	0	0.0908313	0.102757	0.219	0.0697955	0.046827	0.222203	0.168461
Day 7	Antibiotic	C607d	0.0640535	0.0637575	0.0557062	0.386317	0.0629535	0.0651248	0.0375004	0.352	0.0636442	0.334801	0.270621	0.217638	0.133461	0.127342	0.110003	0.150305	0.115931	0.17432	0.18829	0.138611	0.16716	0.194533	0.177054	0.155472	0.0849331	0.127525	0.0915841	0.171296	0.0649193	0.129999	0.138261	0.0658229	0.173534	0.0431014	0.156965	0.199611	0.178817	0.0268114	0.0285771	0.0908313	0	0.0397179	0.178815	0.12545	0.0927433	0.176166	0.113203
Day 7	Antibiotic	C617d	0.0696506	0.0681316	0.0617299	0.387265	0.0664074	0.0694324	0.0450423	0.353535	0.0680146	0.336596	0.274352	0.22415	0.139354	0.118428	0.109301	0.158062	0.112801	0.165001	0.178117	0.131752	0.159353	0.186475	0.168965	0.1602	0.094575	0.140872	0.0985468	0.185069	0.0552214	0.144976	0.131553	0.0496794	0.166358	0.0312414	0.171192	0.189978	0.168097	0.048961	0.0502284	0.102757	0.0397179	0	0.168068	0.139102	0.0977033	0.166488	0.101951
Day 7	Antibiotic	C647d	0.161248	0.16206	0.168505	0.382596	0.165106	0.162638	0.168228	0.353402	0.167707	0.342254	0.308521	0.277723	0.249112	0.0657923	0.0777939	0.257141	0.139914	0.0214103	0.042008	0.0672156	0.0474532	0.0341456	0.0388409	0.267308	0.218864	0.243351	0.102585	0.282215	0.150747	0.250563	0.0837839	0.179302	0.0312092	0.165863	0.273412	0.0549003	0.0285576	0.183294	0.188162	0.219	0.178815	0.168068	0	0.249201	0.223746	0.0345601	0.0821646
Day 7	Antibiotic	C667d	0.184682	0.184525	0.176038	0.353206	0.183715	0.185822	0.115569	0.320206	0.184124	0.309822	0.239693	0.194812	0.139212	0.229113	0.217458	0.154523	0.170655	0.237798	0.25073	0.19807	0.245993	0.258484	0.250707	0.155128	0.0983478	0.0361269	0.207918	0.0731428	0.185179	0.0335366	0.194779	0.184905	0.244647	0.124701	0.0566319	0.260554	0.249137	0.112889	0.110092	0.0697955	0.12545	0.139102	0.249201	0	0.0739195	0.253369	0.20279
Day 7	Antibiotic	C677d	0.151964	0.150329	0.143429	0.37393	0.148929	0.151825	0.0876496	0.339134	0.150349	0.321536	0.256876	0.202651	0.122663	0.198588	0.188893	0.146652	0.154443	0.216607	0.22927	0.179335	0.221434	0.2377	0.225448	0.144907	0.0708575	0.083549	0.179411	0.12732	0.144615	0.0767545	0.179301	0.140931	0.219673	0.0881819	0.104374	0.2398	0.223704	0.0799364	0.0828283	0.046827	0.0927433	0.0977033	0.223746	0.0739195	0	0.227871	0.171437
Day 7	Antibiotic	C717d	0.155432	0.15595	0.16245	0.388171	0.159243	0.156741	0.170318	0.358141	0.161603	0.345778	0.313194	0.282289	0.248314	0.0561352	0.0719535	0.259022	0.140688	0.0484485	0.0370294	0.0738249	0.0199609	0.0419039	0.0185991	0.266294	0.215416	0.24761	0.0977702	0.287567	0.144192	0.255043	0.0852755	0.174922	0.0170362	0.169863	0.278714	0.0417506	0.0196257	0.185492	0.187283	0.222203	0.176166	0.166488	0.0345601	0.253369	0.227871	0	0.0836563
Day 7	Antibiotic	C797d	0.0974868	0.0983543	0.102785	0.387461	0.101328	0.0992259	0.106205	0.354102	0.104102	0.338176	0.278931	0.234328	0.192872	0.0555545	0.0487271	0.201218	0.0873361	0.0783275	0.101177	0.0597388	0.0869929	0.0991855	0.0906988	0.20927	0.159518	0.201197	0.0478108	0.24354	0.086695	0.205343	0.0652261	0.117851	0.0812554	0.103981	0.230928	0.110482	0.0887232	0.122375	0.123922	0.168461	0.113203	0.101951	0.0821646	0.20279	0.171437	0.0836563	0
Day 7	Antibiotic	JXJ25	0.130787	0.131473	0.135541	0.367508	0.134563	0.132219	0.12073	0.334374	0.137886	0.31712	0.256034	0.210961	0.205251	0.0994822	0.0926923	0.204662	0.0981432	0.0773869	0.114987	0.0831181	0.121422	0.0950763	0.111163	0.215297	0.175006	0.189975	0.0869001	0.217528	0.119663	0.193727	0.0854388	0.151545	0.105319	0.122355	0.207891	0.114395	0.111437	0.136179	0.146474	0.169142	0.135977	0.131125	0.0904487	0.191222	0.169735	0.11242	0.0671274
Day 28	Probiotic	A1028d	0.185879	0.185384	0.192568	0.394752	0.189559	0.187017	0.208713	0.372144	0.192248	0.364791	0.333311	0.307282	0.269576	0.0917482	0.111389	0.280346	0.16635	0.0805395	0.0448986	0.102673	0.0621482	0.0615299	0.0525823	0.279631	0.253363	0.282339	0.1344	0.308406	0.174113	0.286266	0.115295	0.20506	0.0648548	0.20662	0.300518	0.0409856	0.0519951	0.22324	0.225519	0.261148	0.214684	0.203575	0.0751094	0.284864	0.263084	0.0522591	0.127916
Day 28	Probiotic	A1428d	0.129273	0.127216	0.130392	0.375938	0.132559	0.130651	0.105005	0.339912	0.134223	0.322885	0.259246	0.208471	0.17753	0.112184	0.106679	0.172955	0.0833358	0.111624	0.128411	0.0785955	0.137655	0.127277	0.129319	0.186082	0.160697	0.177765	0.099924	0.20491	0.112349	0.174055	0.0856952	0.144845	0.133479	0.107623	0.191204	0.138465	0.129107	0.123148	0.130178	0.153296	0.122263	0.116516	0.129971	0.174153	0.153531	0.134338	0.0864075
Day 28	Probiotic	A1828d	0.147206	0.148037	0.143733	0.408516	0.142892	0.145549	0.178462	0.376448	0.140365	0.362066	0.330813	0.294931	0.199161	0.231131	0.218728	0.23049	0.242842	0.258427	0.292197	0.265354	0.271828	0.279862	0.282596	0.216101	0.168546	0.184886	0.193825	0.211769	0.15811	0.186369	0.258525	0.122638	0.268397	0.167532	0.20029	0.300125	0.279572	0.155113	0.158533	0.174286	0.155403	0.153411	0.254015	0.183688	0.165728	0.271886	0.21703
Day 28	Probiotic	A228d	0.196447	0.196828	0.203819	0.393828	0.200499	0.197717	0.21896	0.376839	0.202801	0.369548	0.339641	0.315416	0.27684	0.102577	0.118685	0.284423	0.170306	0.0969349	0.0609242	0.114699	0.063321	0.075764	0.0642627	0.285051	0.26045	0.288339	0.143704	0.312091	0.188555	0.292649	0.120916	0.218363	0.0718703	0.219464	0.305667	0.0520462	0.0661176	0.232291	0.233384	0.267688	0.222875	0.215797	0.0893841	0.290742	0.27076	0.063094	0.144115
Day 28	Probiotic	A2328d	0.165589	0.164652	0.157946	0.350104	0.164723	0.167021	0.10975	0.321411	0.165487	0.312198	0.244929	0.199775	0.15476	0.202865	0.19421	0.158651	0.161549	0.205205	0.2173	0.177144	0.222332	0.220261	0.219851	0.166323	0.117761	0.0974926	0.187426	0.118505	0.164879	0.0970255	0.180281	0.165835	0.217976	0.115744	0.106985	0.224832	0.216851	0.107167	0.111948	0.0961819	0.120952	0.130224	0.216777	0.0991493	0.101633	0.222764	0.182886
Day 28	Probiotic	A328d	0.144108	0.142196	0.148155	0.384342	0.146226	0.144728	0.144686	0.351891	0.149155	0.336759	0.28794	0.250624	0.21412	0.0862343	0.0907568	0.222908	0.128666	0.0996835	0.104377	0.0832191	0.110866	0.111637	0.109304	0.230404	0.189668	0.218927	0.103873	0.255932	0.125115	0.220586	0.0940924	0.148951	0.109419	0.136149	0.243749	0.118041	0.105492	0.157936	0.162059	0.193174	0.153888	0.136404	0.107507	0.217005	0.18885	0.112061	0.0875561
Day 28	Probiotic	A528d	0.205198	0.204758	0.199584	0.418266	0.202971	0.204952	0.173991	0.382493	0.203203	0.365881	0.311725	0.269466	0.116885	0.2535	0.245567	0.197942	0.185488	0.273782	0.288177	0.234972	0.277789	0.288723	0.280725	0.139278	0.135071	0.185445	0.233499	0.214702	0.204736	0.179918	0.217629	0.19111	0.277766	0.180782	0.199627	0.289665	0.284246	0.171568	0.163355	0.16277	0.173664	0.17885	0.284215	0.176922	0.162568	0.282553	0.237049
Day 28	Probiotic	A628d	0.200583	0.200004	0.208094	0.402216	0.203298	0.200628	0.223921	0.382004	0.205554	0.374766	0.344347	0.319539	0.278174	0.117654	0.136159	0.291446	0.182704	0.102766	0.0631721	0.122962	0.0952006	0.0784233	0.0824066	0.286598	0.267222	0.295256	0.15654	0.319259	0.187695	0.298925	0.139165	0.211836	0.0989358	0.220506	0.311968	0.0667412	0.0784207	0.238216	0.240742	0.27491	0.23008	0.218009	0.0996867	0.297853	0.276325	0.085825	0.146605
Day 28	Probiotic	A728d	0.130454	0.12865	0.133716	0.413547	0.12867	0.12915	0.146557	0.381089	0.131393	0.366829	0.320491	0.277449	0.19499	0.17017	0.171635	0.223455	0.16234	0.194756	0.203362	0.179978	0.204342	0.205243	0.203767	0.206298	0.182085	0.222577	0.156758	0.253198	0.113908	0.224451	0.177959	0.0901023	0.204078	0.132231	0.242119	0.210348	0.201067	0.157596	0.163286	0.195215	0.151427	0.117096	0.203115	0.220349	0.180977	0.200405	0.159727
Day 28	Probiotic	A828d	0.207632	0.206798	0.198623	0.391329	0.206878	0.208925	0.161938	0.355175	0.206991	0.339669	0.292098	0.251785	0.0969604	0.255394	0.245834	0.143918	0.164974	0.269465	0.287258	0.225078	0.277439	0.283982	0.278517	0.110789	0.102126	0.132723	0.230935	0.142876	0.207893	0.119522	0.206689	0.202927	0.277231	0.167872	0.127197	0.287291	0.283728	0.155572	0.148077	0.12665	0.16205	0.171913	0.283734	0.119137	0.124528	0.282489	0.226461
Day 28	Probiotic	JXJ10	0.0941448	0.093052	0.102461	0.393642	0.0951816	0.0935749	0.129276	0.361695	0.0988337	0.345398	0.299447	0.256879	0.214493	0.0603134	0.0548666	0.236439	0.118576	0.0918078	0.119852	0.0965415	0.101922	0.10733	0.108746	0.231987	0.183441	0.225307	0.048275	0.267143	0.0799918	0.232533	0.0925683	0.107289	0.0979049	0.120805	0.255976	0.129105	0.107609	0.133152	0.139313	0.194253	0.124414	0.112748	0.0884298	0.228391	0.190032	0.0986606	0.0550031
Day 28	Probiotic	JXJ11	0.135068	0.133292	0.141339	0.394774	0.136262	0.134149	0.154314	0.361254	0.139862	0.345985	0.291568	0.262017	0.217017	0.053526	0.0711315	0.2312	0.115242	0.0765144	0.0890241	0.0634016	0.0722256	0.0883479	0.0753725	0.226946	0.201198	0.23721	0.0886762	0.26841	0.112445	0.237144	0.0704521	0.141182	0.0725651	0.148806	0.2563	0.0841593	0.0817095	0.169078	0.171716	0.210386	0.159637	0.137298	0.084979	0.233408	0.200124	0.0732719	0.085788
Day 28	Control	B3928d	0.126989	0.12337	0.132873	0.399262	0.126643	0.125151	0.149488	0.366946	0.129824	0.351502	0.301592	0.262893	0.208574	0.081986	0.0827411	0.232532	0.128934	0.108308	0.11512	0.0892558	0.117171	0.11856	0.116126	0.22041	0.192918	0.233089	0.0978002	0.2659	0.0989066	0.236382	0.0921895	0.0984233	0.118899	0.140416	0.253945	0.125438	0.115502	0.161985	0.167805	0.205145	0.154164	0.123324	0.117353	0.231429	0.191722	0.115455	0.0875878
Day 28	Control	B4228d	0.158185	0.160907	0.15494	0.410988	0.156342	0.157914	0.190395	0.379555	0.152124	0.36444	0.337987	0.302138	0.215461	0.239456	0.226218	0.238416	0.253767	0.286711	0.29919	0.273148	0.278186	0.302795	0.288998	0.231696	0.182221	0.179812	0.201723	0.201223	0.183628	0.185093	0.26766	0.175839	0.279145	0.185446	0.19425	0.307693	0.286561	0.168224	0.17061	0.181041	0.168432	0.184973	0.282564	0.181925	0.183838	0.279129	0.228822
Day 28	Control	B4328d	0.1318	0.12844	0.137027	0.409362	0.131184	0.130311	0.15069	0.377394	0.134391	0.363127	0.317858	0.274882	0.203298	0.142223	0.143911	0.229226	0.138891	0.166434	0.172942	0.15418	0.17672	0.176167	0.172813	0.214782	0.18882	0.229958	0.128343	0.261206	0.102358	0.233013	0.152284	0.0936909	0.175137	0.13751	0.250033	0.181186	0.171275	0.161415	0.16719	0.20249	0.155381	0.121034	0.172643	0.228405	0.188505	0.170196	0.130016
Day 28	Control	B4728d	0.19906	0.198356	0.206779	0.405061	0.201893	0.19913	0.223821	0.381716	0.204215	0.374129	0.343721	0.319023	0.277345	0.109965	0.128861	0.29078	0.182452	0.0993141	0.0635867	0.11982	0.0851211	0.0789544	0.0737727	0.286166	0.266599	0.294929	0.153639	0.319065	0.186529	0.298613	0.132675	0.210767	0.0891104	0.219842	0.311685	0.0625355	0.0705699	0.237423	0.239771	0.274386	0.229107	0.217208	0.0944885	0.297413	0.275786	0.0761828	0.14718
Day 28	Control	JXJ12	0.207956	0.207612	0.198597	0.38619	0.207056	0.209169	0.154341	0.349135	0.207196	0.332853	0.282161	0.23962	0.106431	0.254893	0.242876	0.115298	0.15786	0.262092	0.280693	0.21419	0.271978	0.275982	0.270775	0.0992614	0.101672	0.136858	0.231506	0.148547	0.207291	0.122015	0.200027	0.20435	0.271282	0.160848	0.130356	0.280652	0.277418	0.149113	0.138756	0.113796	0.153059	0.165518	0.277241	0.122001	0.109772	0.277956	0.217693
Day 28	Control	JXJ13	0.187877	0.18517	0.1773	0.394111	0.184584	0.187546	0.147309	0.356604	0.185904	0.338944	0.286827	0.244502	0.113806	0.240304	0.233515	0.141141	0.165258	0.258446	0.278611	0.216938	0.269307	0.273673	0.268259	0.118699	0.103184	0.136594	0.214069	0.15651	0.176589	0.124299	0.203631	0.168517	0.264458	0.149219	0.136615	0.276943	0.272359	0.14079	0.135978	0.116678	0.145134	0.141291	0.272002	0.121416	0.10234	0.270206	0.203452
Day 28	Control	JXJ14	0.19431	0.192106	0.189346	0.35562	0.190187	0.192673	0.182462	0.323581	0.190811	0.308654	0.264462	0.222899	0.188385	0.240614	0.236003	0.226671	0.227113	0.271705	0.280083	0.249665	0.268608	0.283209	0.27475	0.204523	0.176657	0.19997	0.223962	0.231936	0.183499	0.201476	0.244101	0.145271	0.271107	0.175106	0.219592	0.283337	0.275296	0.175555	0.179404	0.183372	0.178962	0.163316	0.275013	0.19805	0.167679	0.27264	0.22946
Day 28	Control	JXJ15	0.154395	0.152711	0.157051	0.377684	0.157114	0.155244	0.150627	0.34197	0.159909	0.325906	0.269486	0.230816	0.207875	0.123602	0.120384	0.21157	0.123202	0.127732	0.141228	0.10034	0.147804	0.133393	0.137666	0.215958	0.192305	0.221128	0.126034	0.247753	0.139491	0.217757	0.10523	0.167609	0.144575	0.145016	0.236518	0.140761	0.141533	0.167246	0.168229	0.195196	0.162809	0.149928	0.143185	0.216112	0.199368	0.146178	0.107431
Day 28	Control	JXJ16	0.131784	0.128	0.131109	0.392685	0.128685	0.130059	0.142383	0.360233	0.130269	0.343455	0.298505	0.253611	0.190418	0.173087	0.172535	0.217763	0.165521	0.19413	0.205964	0.184858	0.205897	0.202226	0.198358	0.201868	0.17791	0.217187	0.156056	0.248166	0.116226	0.220252	0.181636	0.0876547	0.200695	0.131411	0.236714	0.206856	0.201728	0.15241	0.15845	0.19021	0.146161	0.115744	0.200177	0.215513	0.176087	0.197745	0.156547
Day 28	Control	JXJ17	0.211189	0.210893	0.202143	0.367662	0.210417	0.212313	0.142965	0.332157	0.210398	0.315545	0.264986	0.223108	0.146942	0.256905	0.244731	0.13793	0.180201	0.258705	0.275647	0.215306	0.273683	0.274046	0.27224	0.14493	0.130547	0.107111	0.233953	0.11719	0.210736	0.0874912	0.21306	0.208745	0.270668	0.153769	0.0948759	0.274743	0.274347	0.143118	0.140536	0.102266	0.156124	0.16807	0.274311	0.0922951	0.0985191	0.279639	0.221783
Day 28	Control	JXJ18	0.203452	0.202918	0.211272	0.404303	0.206361	0.203515	0.228566	0.384932	0.20854	0.377246	0.347261	0.322049	0.282444	0.115775	0.133384	0.295621	0.187678	0.106745	0.0686829	0.126949	0.0921663	0.0783168	0.0776163	0.291126	0.271837	0.299759	0.158002	0.323828	0.191969	0.303663	0.138426	0.215936	0.0966653	0.226119	0.316287	0.0645968	0.0782187	0.241825	0.24437	0.279137	0.233586	0.223097	0.101305	0.302262	0.281121	0.0840045	0.153648
Day 28	Antibiotic	C4828d	0.0545751	0.0515414	0.0489109	0.400953	0.0500381	0.0530625	0.0769721	0.366919	0.0514826	0.351312	0.298305	0.250797	0.160583	0.122417	0.111319	0.195036	0.139726	0.179115	0.191257	0.156539	0.171194	0.197205	0.181452	0.180329	0.130255	0.181536	0.0848435	0.225638	0.0455425	0.186691	0.15412	0.0240614	0.17728	0.0694587	0.213023	0.202904	0.181795	0.0762419	0.0816309	0.144199	0.0619863	0.0513908	0.18199	0.182128	0.140326	0.176356	0.118594
Day 28	Antibiotic	C5628d	0.0166506	0.0143173	0.0217114	0.396942	0.0159533	0.0148768	0.076051	0.362587	0.0198658	0.345481	0.291057	0.242068	0.166719	0.100781	0.0900007	0.190499	0.114724	0.158594	0.172027	0.13002	0.150598	0.177256	0.160531	0.184373	0.134265	0.180485	0.0629221	0.224206	0.0302497	0.185912	0.130141	0.0511967	0.157964	0.069584	0.211745	0.183706	0.162889	0.0762407	0.0816505	0.145452	0.0615995	0.0637051	0.163398	0.181185	0.146082	0.156156	0.0967792
Day 28	Antibiotic	C5828d	0.192868	0.192144	0.183882	0.387548	0.19162	0.19374	0.141833	0.352466	0.192032	0.335034	0.278616	0.231654	0.0896001	0.237609	0.226156	0.121033	0.149936	0.246256	0.263157	0.202892	0.254289	0.265354	0.256563	0.0964503	0.0955837	0.123523	0.215276	0.151858	0.191819	0.113363	0.184036	0.188235	0.254096	0.146746	0.134823	0.271255	0.259879	0.136115	0.12985	0.109228	0.143128	0.150294	0.259733	0.113314	0.111005	0.25961	0.204587
Day 28	Antibiotic	C5928d	0.0172445	0.0150999	0.0198107	0.39832	0.0136011	0.0155618	0.0781002	0.364568	0.0180354	0.348054	0.2948	0.246739	0.168219	0.102789	0.0927826	0.193883	0.121213	0.160964	0.17369	0.136379	0.152911	0.180089	0.162755	0.186027	0.136204	0.181915	0.0662483	0.22627	0.0294386	0.188311	0.135287	0.046644	0.160282	0.0706279	0.214172	0.186323	0.164155	0.0773132	0.0841213	0.147755	0.06287	0.0627838	0.164634	0.184036	0.145602	0.157638	0.0999988
Day 28	Antibiotic	C6028d	0.0658196	0.0658772	0.0715234	0.388223	0.0692796	0.06784	0.0953159	0.35491	0.0716379	0.338398	0.285896	0.238292	0.196105	0.0568922	0.044027	0.207395	0.103153	0.103997	0.11252	0.0815985	0.101842	0.121875	0.10827	0.21343	0.153778	0.196875	0.0307524	0.239199	0.0521153	0.204065	0.0864393	0.0832422	0.108831	0.0886632	0.228593	0.129003	0.10548	0.0963101	0.101826	0.164366	0.0833459	0.084131	0.107341	0.199857	0.167531	0.10518	0.0482812
Day 28	Antibiotic	C6128d	0.0169504	0.0143917	0.0226391	0.397547	0.0160047	0.015376	0.0786613	0.363685	0.0211124	0.347053	0.293753	0.245834	0.168775	0.100681	0.0892261	0.193244	0.116696	0.15809	0.171244	0.132922	0.15001	0.177293	0.159939	0.186368	0.135564	0.181532	0.062549	0.225687	0.0251644	0.187977	0.132617	0.0449711	0.157747	0.0700002	0.21366	0.183514	0.162043	0.0766236	0.0831587	0.146981	0.0620405	0.0603063	0.162439	0.183197	0.145146	0.155591	0.0973308
Day 28	Antibiotic	C6228d	0.137065	0.136015	0.129611	0.380766	0.136412	0.1382	0.0883396	0.344337	0.136844	0.326937	0.266978	0.211788	0.0993187	0.178492	0.167741	0.11758	0.12116	0.198084	0.21086	0.150904	0.197177	0.218179	0.205968	0.112702	0.0828359	0.131435	0.156436	0.177115	0.135262	0.117659	0.159459	0.14025	0.199996	0.0963428	0.154774	0.221692	0.203622	0.0893167	0.0791881	0.0751972	0.0949892	0.106043	0.203688	0.120689	0.0958004	0.206262	0.148649
Day 28	Antibiotic	C6428d	0.106434	0.105394	0.0984269	0.390925	0.105579	0.107441	0.0725169	0.35449	0.1066	0.336555	0.273575	0.219052	0.104	0.151637	0.143819	0.118565	0.108419	0.188799	0.203598	0.141376	0.181952	0.208452	0.192187	0.112666	0.0912073	0.145188	0.129246	0.191292	0.105747	0.140647	0.145127	0.110046	0.188964	0.0811757	0.168302	0.213774	0.194336	0.0799493	0.0675517	0.0986456	0.0749013	0.0808781	0.194588	0.139072	0.116178	0.18986	0.124526
Day 28	Antibiotic	C6728d	0.01844	0.0162304	0.0257221	0.396876	0.0193186	0.0172941	0.0843908	0.363131	0.023202	0.346937	0.295579	0.247195	0.175177	0.0912486	0.0809525	0.197323	0.11111	0.150805	0.162021	0.125536	0.141113	0.168479	0.152164	0.193043	0.141521	0.186336	0.054727	0.22971	0.0242975	0.193737	0.124457	0.055323	0.149365	0.0769528	0.218763	0.174928	0.153156	0.0826572	0.0894105	0.153124	0.068171	0.0706948	0.153682	0.189	0.152556	0.14624	0.0908322
Day 28	Antibiotic	C7128d	0.0371391	0.0352167	0.0289844	0.392107	0.0332906	0.0364203	0.052315	0.358199	0.0355431	0.341509	0.280429	0.230863	0.150978	0.114379	0.10042	0.17288	0.122072	0.170279	0.18394	0.139446	0.161915	0.190012	0.171882	0.171511	0.108534	0.154808	0.0758355	0.198999	0.041274	0.160619	0.139572	0.0478906	0.16939	0.0455046	0.186188	0.195934	0.174535	0.0504631	0.0583251	0.120812	0.0379699	0.0419824	0.174626	0.157108	0.118598	0.169141	0.107418
Day 28	Antibiotic	C7928d	0.120476	0.117141	0.11198	0.408595	0.116191	0.118535	0.0944353	0.372786	0.117419	0.355594	0.295705	0.242756	0.130879	0.174064	0.171366	0.184696	0.152538	0.218059	0.232242	0.178777	0.211044	0.237494	0.220867	0.154169	0.0979061	0.161618	0.154745	0.206094	0.108346	0.1606	0.176708	0.0745255	0.217936	0.0937427	0.191943	0.243506	0.222952	0.0894524	0.0886242	0.118534	0.0927973	0.0831419	0.223357	0.154771	0.117459	0.216277	0.159233
Day 28	Antibiotic	JXJ19	0.103579	0.104573	0.0984285	0.382761	0.100138	0.103192	0.12609	0.350688	0.0973786	0.334492	0.299088	0.256311	0.184869	0.184897	0.168559	0.192622	0.190974	0.234057	0.241509	0.212427	0.218851	0.250205	0.231567	0.199023	0.150181	0.175639	0.149812	0.207319	0.116251	0.17904	0.205913	0.112318	0.226192	0.115012	0.196583	0.251002	0.23061	0.107198	0.112922	0.154864	0.103334	0.10665	0.229558	0.176743	0.147535	0.22871	0.177492
Day 42	Probiotic	A1142d	0.181053	0.178211	0.17205	0.38121	0.177594	0.180819	0.131639	0.34576	0.179134	0.328248	0.275417	0.234849	0.121058	0.231461	0.222255	0.152673	0.156955	0.244989	0.260257	0.20839	0.254392	0.260901	0.258491	0.125234	0.100326	0.123329	0.209848	0.148222	0.173774	0.11737	0.189676	0.168429	0.253795	0.13198	0.128959	0.261921	0.257921	0.124768	0.124977	0.10826	0.136593	0.134758	0.258224	0.114158	0.0874719	0.262778	0.202438
Day 42	Probiotic	A1442d	0.197173	0.195119	0.186817	0.363912	0.195664	0.198026	0.13087	0.326316	0.195703	0.309771	0.259654	0.217684	0.138043	0.24386	0.232085	0.139508	0.16692	0.254443	0.270009	0.208612	0.264803	0.270546	0.268157	0.143232	0.11696	0.0920242	0.220722	0.110589	0.195965	0.0773002	0.205631	0.195824	0.264011	0.141497	0.0935238	0.271164	0.268459	0.130932	0.130537	0.0920674	0.145031	0.15615	0.268587	0.0746646	0.0937594	0.273378	0.20701
Day 42	Probiotic	A1842d	0.170522	0.168928	0.176936	0.396867	0.173532	0.171032	0.190772	0.363805	0.176513	0.352955	0.315696	0.289637	0.244386	0.08531	0.101015	0.259275	0.143569	0.0781157	0.0584199	0.0883341	0.0517021	0.0643955	0.0522329	0.253613	0.231537	0.265675	0.124786	0.290717	0.160601	0.265709	0.0960751	0.19215	0.0583782	0.192097	0.28177	0.0584425	0.0547558	0.207707	0.205955	0.24132	0.19815	0.190149	0.0781417	0.262935	0.246441	0.0516294	0.122228
Day 42	Probiotic	A1942d	0.18878	0.189258	0.196219	0.38974	0.192904	0.190063	0.207502	0.369613	0.195199	0.361652	0.331168	0.304905	0.270234	0.0946028	0.107334	0.276288	0.160718	0.0866881	0.0500381	0.103357	0.0493894	0.067043	0.0529034	0.281807	0.249234	0.277454	0.135567	0.304401	0.181376	0.281822	0.110841	0.210866	0.0587085	0.208059	0.296363	0.0420942	0.0547869	0.220803	0.221942	0.25659	0.211368	0.204453	0.0780858	0.279634	0.259854	0.0514743	0.132689
Day 42	Probiotic	A2342d	0.152052	0.149494	0.142227	0.379351	0.148455	0.15179	0.103386	0.344473	0.150629	0.32784	0.267822	0.223841	0.136738	0.204124	0.194354	0.161851	0.169275	0.227125	0.239806	0.193643	0.227556	0.247517	0.235149	0.153695	0.103855	0.11159	0.180751	0.154141	0.141714	0.112445	0.190003	0.112811	0.228852	0.100812	0.139565	0.249718	0.232526	0.0976784	0.107521	0.0987348	0.113147	0.10156	0.232463	0.1076	0.0860622	0.23638	0.17639
Day 42	Probiotic	A242d	0.17148	0.168595	0.162263	0.389309	0.167972	0.170871	0.142096	0.354586	0.169662	0.33802	0.285236	0.245377	0.152189	0.223632	0.213839	0.168919	0.184996	0.247884	0.262486	0.215379	0.249205	0.263263	0.25568	0.162688	0.128533	0.148466	0.201789	0.17591	0.160902	0.145926	0.210353	0.131735	0.25179	0.138362	0.16035	0.266425	0.258716	0.135122	0.136899	0.135698	0.140349	0.127607	0.25883	0.142787	0.118682	0.256931	0.199258
Day 42	Probiotic	A342d	0.192867	0.193756	0.200383	0.384467	0.196815	0.194303	0.202412	0.363738	0.199225	0.35564	0.324478	0.296761	0.268147	0.0978398	0.10731	0.270678	0.154733	0.0822704	0.0454754	0.0979623	0.0450794	0.0638303	0.0504955	0.280736	0.2477	0.269536	0.13685	0.297654	0.186018	0.274018	0.102459	0.213761	0.052366	0.203987	0.289528	0.03699	0.049544	0.216413	0.218517	0.249842	0.210256	0.203495	0.0722869	0.271758	0.252565	0.0531554	0.13136
Day 42	Probiotic	A542d	0.157915	0.161887	0.156097	0.406152	0.156916	0.158457	0.193106	0.37607	0.152756	0.363334	0.333018	0.298294	0.212661	0.241848	0.224868	0.236467	0.251218	0.287548	0.295377	0.268692	0.274406	0.303758	0.286877	0.229146	0.181959	0.179576	0.204606	0.202099	0.186492	0.184478	0.26516	0.179633	0.281102	0.188925	0.196473	0.307755	0.284797	0.170901	0.170619	0.179384	0.170152	0.189363	0.282934	0.183674	0.189312	0.280697	0.239828
Day 42	Probiotic	A742d	0.159642	0.155227	0.162346	0.389839	0.159503	0.159121	0.17347	0.357954	0.162566	0.344478	0.31181	0.284618	0.247718	0.104153	0.117325	0.252946	0.160512	0.111766	0.103937	0.117735	0.094108	0.105549	0.100105	0.257505	0.221061	0.25254	0.133667	0.282675	0.145116	0.256807	0.128243	0.169965	0.101894	0.167829	0.272986	0.109663	0.100773	0.184479	0.191406	0.230036	0.176616	0.163901	0.11179	0.253028	0.219747	0.09469	0.125217
Day 42	Probiotic	A842d	0.0552928	0.0578663	0.0637191	0.407804	0.0582156	0.0557244	0.127228	0.377977	0.0567371	0.363059	0.315172	0.270567	0.2005	0.120139	0.109376	0.22346	0.134453	0.165688	0.175577	0.148499	0.1604	0.179735	0.167231	0.216892	0.175718	0.216611	0.086894	0.253336	0.0697984	0.22356	0.147327	0.0965	0.166898	0.123498	0.245299	0.191843	0.167935	0.12676	0.127242	0.185622	0.110699	0.117772	0.167458	0.220955	0.197183	0.160481	0.121948
Day 42	Probiotic	JXJ2	0.0988749	0.0983067	0.0912451	0.381986	0.0984012	0.100315	0.0672804	0.346459	0.0990772	0.328903	0.264037	0.209849	0.124488	0.13983	0.131055	0.132031	0.0997082	0.16841	0.185265	0.126769	0.172558	0.18626	0.170824	0.134457	0.101711	0.152157	0.117195	0.190398	0.0979471	0.146829	0.126573	0.103152	0.173136	0.0703542	0.173181	0.193296	0.176288	0.0757757	0.0697973	0.111727	0.0669621	0.0705879	0.176024	0.14488	0.118901	0.175159	0.108439
Day 42	Control	B3542d	0.146892	0.146575	0.137934	0.38654	0.145928	0.147928	0.102209	0.349269	0.146311	0.331428	0.272943	0.219679	0.1237	0.193947	0.18384	0.140984	0.152107	0.223999	0.239156	0.183954	0.221155	0.24253	0.227805	0.138846	0.0882689	0.120796	0.1714	0.159797	0.148037	0.115	0.18261	0.148342	0.226237	0.107708	0.140685	0.249661	0.230273	0.0984526	0.0866456	0.0808446	0.101797	0.111993	0.229977	0.114772	0.0955079	0.229149	0.167413
Day 42	Control	B3642d	0.14361	0.141238	0.149008	0.386507	0.144693	0.14318	0.153609	0.354245	0.148471	0.338632	0.294527	0.265945	0.23195	0.0712985	0.0866647	0.234081	0.127486	0.0674322	0.061311	0.0711932	0.0670491	0.0635017	0.0650569	0.242404	0.205845	0.235578	0.107646	0.266222	0.118582	0.239233	0.0880879	0.150297	0.066143	0.146119	0.255216	0.0697155	0.0633456	0.167621	0.173827	0.212235	0.158896	0.138121	0.0698087	0.235151	0.200029	0.0653257	0.0911829
Day 42	Control	B3742d	0.12222	0.123938	0.118962	0.408921	0.11827	0.120657	0.156796	0.377361	0.115007	0.362369	0.317619	0.274671	0.188191	0.206958	0.194019	0.228578	0.227122	0.26323	0.271029	0.241861	0.248482	0.279741	0.262956	0.211378	0.152624	0.171135	0.173351	0.212568	0.141692	0.177854	0.237722	0.134993	0.255453	0.145852	0.201872	0.28292	0.260121	0.132961	0.138106	0.156087	0.133746	0.144552	0.258641	0.174341	0.149847	0.255036	0.205211
Day 42	Control	B4142d	0.144018	0.14734	0.138617	0.399058	0.142416	0.144034	0.163552	0.365345	0.138565	0.349585	0.304758	0.267652	0.176426	0.231289	0.21422	0.19969	0.213888	0.270036	0.286137	0.237404	0.266418	0.288905	0.274801	0.190551	0.149724	0.150255	0.191557	0.170977	0.170108	0.148781	0.232545	0.169971	0.27142	0.160963	0.161453	0.296454	0.276966	0.144954	0.139332	0.148101	0.142829	0.163023	0.275942	0.146974	0.159163	0.273463	0.220973
Day 42	Control	B4342d	0.0618883	0.065201	0.0618125	0.40241	0.0607864	0.0621259	0.117156	0.373998	0.0564793	0.360231	0.313507	0.268731	0.189779	0.138762	0.128631	0.216579	0.155562	0.181066	0.191279	0.16603	0.178106	0.196186	0.182271	0.207182	0.165581	0.20487	0.108702	0.241233	0.0836865	0.211915	0.165982	0.0843554	0.182911	0.109903	0.232889	0.207401	0.181822	0.116596	0.118014	0.175738	0.101209	0.104079	0.180648	0.210267	0.184248	0.175629	0.138983
Day 42	Control	B4542d	0.197757	0.196979	0.205956	0.405658	0.200922	0.198004	0.220763	0.382607	0.202815	0.374507	0.341661	0.316642	0.275476	0.109384	0.128338	0.288351	0.179607	0.101953	0.0679735	0.120405	0.077703	0.081615	0.074643	0.283221	0.265114	0.293695	0.152144	0.317287	0.1861	0.296789	0.130435	0.210908	0.0830042	0.220615	0.310135	0.0640656	0.0754929	0.236583	0.238182	0.272806	0.227078	0.218154	0.0992374	0.295694	0.274359	0.0727977	0.149051
Day 42	Control	B4842d	0.206249	0.203603	0.201087	0.421188	0.201614	0.204196	0.194365	0.389672	0.202682	0.374988	0.345524	0.309303	0.212927	0.254675	0.249227	0.244604	0.258873	0.303312	0.312543	0.281556	0.290591	0.320358	0.304658	0.23044	0.180745	0.185969	0.233652	0.207131	0.196432	0.190373	0.275243	0.156775	0.297909	0.187821	0.200218	0.322672	0.302828	0.183777	0.187287	0.183259	0.190503	0.17569	0.302049	0.186739	0.177395	0.298546	0.243609
Day 42	Control	B4942d	0.115872	0.11298	0.107496	0.399818	0.111797	0.114616	0.087673	0.362724	0.112455	0.345836	0.286186	0.236136	0.136155	0.166955	0.165459	0.158623	0.129805	0.195617	0.210408	0.159395	0.202977	0.208742	0.204949	0.14319	0.124195	0.168649	0.149221	0.200456	0.101658	0.164353	0.158667	0.0965073	0.202829	0.0896561	0.185618	0.213698	0.2082	0.0995421	0.101265	0.133772	0.0916359	0.0804894	0.209344	0.161655	0.123726	0.202807	0.1494
Day 42	Control	JXJ3	0.201709	0.19827	0.199499	0.383266	0.199662	0.201072	0.196033	0.350529	0.201945	0.335352	0.289362	0.243226	0.233385	0.22401	0.216192	0.255229	0.232686	0.266588	0.273968	0.243945	0.250304	0.282919	0.263561	0.249527	0.201218	0.234136	0.204329	0.276401	0.189388	0.239874	0.238333	0.172941	0.258894	0.190788	0.264493	0.282789	0.263214	0.193619	0.197766	0.207077	0.194367	0.175881	0.261881	0.235046	0.200418	0.259133	0.20782
Day 42	Control	JXJ4	0.23654	0.233968	0.230513	0.417991	0.232014	0.234735	0.222686	0.384253	0.232954	0.368571	0.336815	0.302847	0.219366	0.285823	0.280915	0.244583	0.261387	0.308907	0.323211	0.290179	0.313881	0.321151	0.315275	0.229733	0.203851	0.208766	0.262842	0.218704	0.226706	0.205886	0.281777	0.188292	0.310316	0.216691	0.211111	0.320318	0.316651	0.215022	0.216826	0.205989	0.220315	0.206487	0.316756	0.202361	0.192222	0.314822	0.266105
Day 42	Control	JXJ5	0.139233	0.138092	0.131257	0.386143	0.138215	0.140334	0.0988803	0.350117	0.139095	0.332465	0.268904	0.217856	0.111526	0.17945	0.170039	0.110023	0.0998058	0.1849	0.200012	0.139531	0.200189	0.197792	0.192253	0.107172	0.108091	0.155649	0.159413	0.186389	0.134246	0.143999	0.135332	0.137548	0.197203	0.100841	0.161561	0.200978	0.1978	0.109719	0.0952024	0.115335	0.0998048	0.0996516	0.198493	0.143413	0.119461	0.201507	0.143222
Day 42	Control	JXJ6	0.200709	0.200169	0.192143	0.38502	0.199556	0.2022	0.147864	0.348881	0.199901	0.331191	0.278397	0.234788	0.10871	0.246328	0.234654	0.110462	0.155139	0.254602	0.270763	0.206118	0.26309	0.269449	0.264607	0.101156	0.101391	0.132034	0.223371	0.152474	0.200266	0.114438	0.193579	0.19675	0.260722	0.154376	0.12781	0.269918	0.267075	0.143488	0.125457	0.102047	0.14583	0.157392	0.267091	0.115081	0.106861	0.269165	0.211166
Day 42	Antibiotic	C5642d	0.132127	0.128596	0.124034	0.408532	0.127619	0.130403	0.109087	0.372691	0.129187	0.356125	0.297692	0.249923	0.148116	0.183653	0.180752	0.181186	0.149172	0.208556	0.223443	0.174631	0.216719	0.222376	0.219039	0.159784	0.137113	0.185802	0.162517	0.216866	0.11901	0.180711	0.170875	0.0851359	0.214741	0.108458	0.203624	0.225076	0.220417	0.116454	0.117745	0.150714	0.110967	0.094475	0.220773	0.176828	0.141338	0.217135	0.16299
Day 42	Antibiotic	C5842d	0.252432	0.250409	0.247629	0.432019	0.248413	0.250936	0.24093	0.401903	0.248958	0.388654	0.363043	0.329937	0.237455	0.299376	0.294039	0.264217	0.279613	0.329638	0.337935	0.307981	0.324484	0.341002	0.333693	0.249601	0.220326	0.215938	0.281955	0.22474	0.242942	0.217113	0.299487	0.202657	0.328363	0.234198	0.219135	0.341816	0.333463	0.230721	0.233946	0.221233	0.236826	0.22225	0.332663	0.213489	0.207587	0.330941	0.289299
Day 42	Antibiotic	C6042d	0.200095	0.199868	0.205823	0.374043	0.203423	0.20152	0.195706	0.353337	0.205413	0.34558	0.314392	0.289015	0.271924	0.123063	0.134145	0.271711	0.177455	0.0955202	0.0552832	0.114132	0.0914068	0.0714433	0.0780867	0.281919	0.250312	0.260951	0.159103	0.286754	0.186339	0.264841	0.13263	0.211771	0.0928957	0.192245	0.278517	0.0597807	0.0692752	0.210679	0.220406	0.240702	0.212121	0.198918	0.0906031	0.263605	0.242044	0.0863932	0.142009
Day 42	Antibiotic	C6142d	0.169033	0.169249	0.176201	0.390209	0.172806	0.170136	0.186096	0.361651	0.175276	0.353099	0.32017	0.291121	0.254739	0.0754468	0.0903822	0.265687	0.14963	0.0641126	0.02391	0.0822266	0.0509807	0.0488213	0.03841	0.270869	0.230102	0.258974	0.116491	0.294427	0.156935	0.265486	0.098421	0.188165	0.0546305	0.183797	0.286346	0.0419804	0.0335596	0.200863	0.202762	0.237687	0.191924	0.180799	0.0552997	0.264428	0.23979	0.0414066	0.107317
Day 42	Antibiotic	C6442d	0.103233	0.100026	0.103716	0.399217	0.101371	0.101676	0.107624	0.363466	0.105143	0.347135	0.290771	0.244305	0.152815	0.147294	0.147471	0.178551	0.113747	0.171216	0.183696	0.140276	0.183648	0.184573	0.182198	0.162039	0.141316	0.188851	0.13169	0.219766	0.0823752	0.186235	0.14115	0.0811417	0.183506	0.0985026	0.205572	0.189311	0.181706	0.122594	0.123799	0.157198	0.114915	0.0830643	0.184107	0.181675	0.145285	0.181099	0.129777
Day 42	Antibiotic	C6642d	0.211818	0.211256	0.201808	0.376016	0.210519	0.212944	0.14439	0.339861	0.211148	0.323566	0.275987	0.233593	0.107795	0.257486	0.245974	0.136435	0.159221	0.259004	0.2755	0.214304	0.274181	0.274663	0.274618	0.111947	0.10415	0.108781	0.234856	0.121896	0.211021	0.0944729	0.19879	0.206602	0.27142	0.15342	0.104109	0.278473	0.274741	0.143116	0.138522	0.101949	0.156567	0.167131	0.274496	0.0916035	0.10429	0.280035	0.221991
Day 42	Antibiotic	C6742d	0.143408	0.142483	0.145885	0.378265	0.145923	0.144613	0.127956	0.34306	0.148722	0.326443	0.267487	0.229255	0.19693	0.073171	0.0830877	0.20765	0.109498	0.0701613	0.0774781	0.0463793	0.0928143	0.0854535	0.0859026	0.213318	0.178859	0.204052	0.101575	0.240229	0.126698	0.200055	0.066636	0.157146	0.0867062	0.125004	0.22815	0.0920631	0.081939	0.148419	0.152536	0.176101	0.147754	0.136016	0.0846296	0.198379	0.18151	0.0904444	0.0785179
Day 42	Antibiotic	C7142d	0.132855	0.131986	0.125611	0.37695	0.130526	0.1332	0.0745593	0.342776	0.131254	0.326194	0.264687	0.211313	0.122711	0.177087	0.169966	0.136127	0.142158	0.191727	0.203653	0.158226	0.201524	0.213336	0.201704	0.142823	0.0855777	0.110067	0.159615	0.151551	0.128383	0.108967	0.162706	0.12869	0.19854	0.0735477	0.135695	0.216592	0.198574	0.0700626	0.0799406	0.0821416	0.0845736	0.0897415	0.198598	0.103535	0.0709923	0.204252	0.150873
Day 42	Antibiotic	C7942d	0.0999796	0.0963851	0.101875	0.397004	0.0999544	0.0994974	0.108396	0.361701	0.104172	0.345713	0.286891	0.240276	0.164448	0.130964	0.131236	0.183821	0.105001	0.153958	0.16797	0.125316	0.167286	0.167828	0.166526	0.174271	0.150289	0.191447	0.114672	0.221887	0.070461	0.190118	0.125339	0.0741217	0.167148	0.0978574	0.209256	0.173213	0.166018	0.121195	0.126607	0.162804	0.114122	0.0832712	0.167945	0.18668	0.148079	0.165089	0.111846
[truncated: 68 more columns]

## Sheet: Sheet1
Sample	Group	Timepoint	HostID
A140d.fna	01_NewBorn	0D	C1
A30d.fna	01_NewBorn	0D	C2
A80d.fna	01_NewBorn	0D	C3
B350d.fna	01_NewBorn	0D	C4
B450d.fna	01_NewBorn	0D	C5
B490d.fna	01_NewBorn	0D	C6
C560d.fna	01_NewBorn	0D	C7
C580d.fna	01_NewBorn	0D	C8
C590d.fna	01_NewBorn	0D	C9
C600d.fna	01_NewBorn	0D	C10
JXJ62.fna	01_NewBorn	0D	C11
JXJ63.fna	01_NewBorn	0D	C12
A117d.fna	04_Probiotic	7D	C12
A147d.fna	04_Probiotic	7D	C1
A187d.fna	04_Probiotic	7D	C13
A197d.fna	04_Probiotic	7D	C14
A237d.fna	04_Probiotic	7D	C15
A27d.fna	04_Probiotic	7D	C16
A57d.fna	04_Probiotic	7D	C17
A77d.fna	04_Probiotic	7D	C18
A87d.fna	04_Probiotic	7D	C3
JXJ20.fna	04_Probiotic	7D	C2
JXJ21.fna	04_Probiotic	7D	C19
JXJ22.fna	04_Probiotic	7D	C20
B357d.fna	02_Control	7D	C4
B367d.fna	02_Control	7D	C21
B377d.fna	02_Control	7D	C11
B397d.fna	02_Control	7D	C22
B437d.fna	02_Control	7D	C23
B457d.fna	02_Control	7D	C5
B467d.fna	02_Control	7D	C24
B477d.fna	02_Control	7D	C25
B487d.fna	02_Control	7D	C26
B497d.fna	02_Control	7D	C6
JXJ23.fna	02_Control	7D	C27
JXJ24.fna	02_Control	7D	C28
C487d.fna	03_Antibiotic	7D	C29
C567d.fna	03_Antibiotic	7D	C7
C587d.fna	03_Antibiotic	7D	C8
C597d.fna	03_Antibiotic	7D	C9
C607d.fna	03_Antibiotic	7D	C10
C617d.fna	03_Antibiotic	7D	C30
C647d.fna	03_Antibiotic	7D	C31
C667d.fna	03_Antibiotic	7D	C32
C677d.fna	03_Antibiotic	7D	C33
C717d.fna	03_Antibiotic	7D	C34
C797d.fna	03_Antibiotic	7D	C35
JXJ25.fna	03_Antibiotic	7D	C36
A1028d.fna	04_Probiotic	28D	C20
A1428d.fna	04_Probiotic	28D	C1
A1828d.fna	04_Probiotic	28D	C13
A228d.fna	04_Probiotic	28D	C16
A2328d.fna	04_Probiotic	28D	C15
A328d.fna	04_Probiotic	28D	C2
A528d.fna	04_Probiotic	28D	C17
A628d.fna	04_Probiotic	28D	C19
A728d.fna	04_Probiotic	28D	C18
A828d.fna	04_Probiotic	28D	C3
JXJ10.fna	04_Probiotic	28D	C14
JXJ11.fna	04_Probiotic	28D	C12
B3928d.fna	02_Control	28D	C22
B4228d.fna	02_Control	28D	C28
B4328d.fna	02_Control	28D	C23
B4728d.fna	02_Control	28D	C25
JXJ12.fna	02_Control	28D	C4
JXJ13.fna	02_Control	28D	C11
JXJ14.fna	02_Control	28D	C27
JXJ15.fna	02_Control	28D	C5
JXJ16.fna	02_Control	28D	C24
JXJ17.fna	02_Control	28D	C26
JXJ18.fna	02_Control	28D	C6
C4828d.fna	03_Antibiotic	28D	C29
C5628d.fna	03_Antibiotic	28D	C7
C5828d.fna	03_Antibiotic	28D	C8
C5928d.fna	03_Antibiotic	28D	C9
C6028d.fna	03_Antibiotic	28D	C10
C6128d.fna	03_Antibiotic	28D	C30
C6228d.fna	03_Antibiotic	28D	C36
C6428d.fna	03_Antibiotic	28D	C31
C6728d.fna	03_Antibiotic	28D	C33
C7128d.fna	03_Antibiotic	28D	C34
C7928d.fna	03_Antibiotic	28D	C35
JXJ19.fna	03_Antibiotic	28D	C32
A1142d.fna	04_Probiotic	42D	C12
A1442d.fna	04_Probiotic	42D	C1
A1842d.fna	04_Probiotic	42D	C13
A1942d.fna	04_Probiotic	42D	C14
A2342d.fna	04_Probiotic	42D	C15
A242d.fna	04_Probiotic	42D	C16
A342d.fna	04_Probiotic	42D	C2
A542d.fna	04_Probiotic	42D	C17
A742d.fna	04_Probiotic	42D	C18
A842d.fna	04_Probiotic	42D	C3
JXJ2.fna	04_Probiotic	42D	C19
B3542d.fna	02_Control	42D	C4
B3642d.fna	02_Control	42D	C21
B3742d.fna	02_Control	42D	C11
B4142d.fna	02_Control	42D	C27
B4342d.fna	02_Control	42D	C23
B4542d.fna	02_Control	42D	C5
B4842d.fna	02_Control	42D	C26
B4942d.fna	02_Control	42D	C6
JXJ3.fna	02_Control	42D	C22
JXJ4.fna	02_Control	42D	C28
JXJ5.fna	02_Control	42D	C24
JXJ6.fna	02_Control	42D	C25
C5642d.fna	03_Antibiotic	42D	C7
C5842d.fna	03_Antibiotic	42D	C8
C6042d.fna	03_Antibiotic	42D	C10
C6142d.fna	03_Antibiotic	42D	C30
C6442d.fna	03_Antibiotic	42D	C31
C6642d.fna	03_Antibiotic	42D	C32
C6742d.fna	03_Antibiotic	42D	C33
C7142d.fna	03_Antibiotic	42D	C34
C7942d.fna	03_Antibiotic	42D	C35
