# Supplementary material for: Feed-additive probiotics accelerate yet antibiotics delay intestinal microbiota maturation in broiler chicken
Source: Microbiome. 2017 Aug 3;5:91. doi: 10.1186/s40168-017-0315-1 (PMC5541433; doi:10.1186/s40168-017-0315-1)
Supplement: Supplementary file 6 — Comparison of relative abundance of all bacterial genera in broiler intestinal microbiota among the control, the antibiotics and the probiotics groups on day 7, day 28 and day 42. (XLSX 899 kb) [file 40168_2017_315_MOESM6_ESM.xlsx]

## Sheet: Sheet1
Additional file 6: Table S3. Comparison of relative abundance of all bacterial genera in broiler intestinal microbiota among the control, the antibiotics and the probiotics groups on day 7, day 28 and day 42
Day 7
Genera name	Mean abundance in the control group	Mean abundance in the antibiotics group	Mean abundance in the probiotics group	Kruskal.test	Kruskal.test_BH
Anaerotruncus	0.00763848	0.00742784	0.0155114	0.870764	0.952398
Blautia	0.0316466	0.00902868	0.00164623	0.00479706	0.0771891
Butyricicoccus	0.00248647	0.000366561	0.00168665	0.928683	0.953804
Candidatus_Arthromitus	0.00864211	0.0292231	0.0232186	0.308407	0.506022
Clo_02d06	0.00529228	0.00556446	0.00358101	0.318805	0.506022
Clo_SMB53	0.00529246	0.00511984	0.00123717	0.00519436	0.0771891
Clostridium	0.0991987	0.113752	0.0609774	0.160715	0.468751
Coprobacillus	0.00182974	0.00274951	0.00118097	0.203091	0.488568
Coprococcus	0.00474014	0.00576348	0.00306344	0.420058	0.612585
Dorea	0.00605098	0.00499645	0.00313093	0.214366	0.488568
Eisenbergiella	0.0262115	0.0328418	0.00806834	0.137585	0.466792
Erysipelatoclostridium	0.00208505	0.00373462	0.00194701	0.332529	0.506022
Eubacterium	0.00785655	0.00778805	0.00251442	0.227163	0.488568
Faecalibacterium	0.0243979	0.0152667	0.0381979	0.723016	0.872605
Fusicatenibacter	0.0117737	0.0093728	0.00554651	0.313576	0.506022
Intestinibacter	0.00263348	0.0036012	0.00154673	0.228178	0.488568
Lac_Ruminococcus	0.16725	0.106871	0.0448432	0.0529881	0.264941
Lachnoclostridium	0.0056617	0.00755148	0.00290674	0.0981782	0.381804
Lachnospiraceae	0.0269252	0.0248141	0.0310559	0.845846	0.952398
Lachnospiraceae_Group	0.0172771	0.0212689	0.0183238	0.920044	0.953804
Lactobacillus	0.350011	0.409809	0.552809	0.270615	0.498502
Oscillospira	0.0236856	0.0226123	0.0145123	0.483852	0.651339
Peptoclostridium	0.0540716	0.0530028	0.0180236	0.0158451	0.110916
Roseburia	0.0281954	0.00887853	0.00224551	0.0066162	0.0771891
Rum_Ruminococcus	0.018052	0.0238567	0.0123034	0.457812	0.640936
Ruminiclostridium	0.00332413	0.00423614	0.00285814	0.53104	0.688385
Ruminococcaceae	0.00693825	0.00651978	0.0196554	0.681381	0.851726
Ruminococcaceae_Group	0.0146799	0.015246	0.0153985	0.953804	0.953804
Sarcina	0.000673218	0.00130902	0.00115974	0.841642	0.952398
Shuttleworthia	0.00929622	0.00757037	0.0016386	0.0353836	0.206404
Streptococcus	0.00353938	0.00419832	0.00255376	0.237305	0.488568
Subdoligranulum	0.00514303	0.00494138	0.00375231	0.265123	0.498502
Turicibacter	0.0047061	0.00571486	0.00287986	0.146706	0.466792
Tyzzerella	0.00074633	0.000318269	0.00218679	0.0938456	0.381804
Day 28
Genera name	Mean abundance in the control group	Mean abundance in the antibiotics group	Mean abundance in the probiotics group	Kruskal.test	Kruskal.test_BH
Anaeroplasma	0.00241508	0.00184217	0	0.0303134	0.151567
Anaerotruncus	0.00739041	0.0158152	0.0102087	0.129456	0.304082
Blautia	0.00576722	0.00626715	0.0141319	0.136159	0.304082
Candidatus_Arthromitus	0.012842	0.00271174	0.0257908	0.234583	0.375332
Clo_02d06	0.000219241	0.0126769	0.000236306	1.2446e-06	4.97841e-05
Clo_SMB53	0.0120791	0.00948873	0.00677401	0.402012	0.489226
Clostridium	0.0668795	0.233865	0.0692846	0.000833984	0.0111198
Coprobacillus	0.00483005	0.000634449	0.000747942	0.758884	0.778342
Coprococcus	0.00297598	0.00359448	0.00323657	0.352366	0.462237
Dorea	0.00764359	0.00364677	0.00534828	0.546652	0.607391
Eisenbergiella	0.0142639	0.0179148	0.0181273	0.346653	0.462237
Enterococcus	0.00259644	0.0197294	0.00713326	0.992056	0.992056
Erysipelatoclostridium	0.00419161	0.00239798	0.00183762	0.0882732	0.278315
Escherichia_Shigella	0.00494269	0.00116841	3.76315e-05	0.0217107	0.124061
Eubacterium	0.00871236	0.00366156	0.00215457	0.213976	0.368585
Eubacterium	0.00050844	0.00196634	0.000603545	0.0022741	0.0181928
Faecalibacterium	0.0216413	0.0245769	0.0481125	0.328996	0.462237
Fusicatenibacter	0.00462906	0.0027872	0.00574266	0.747413	0.778342
Herbiconiux	0.00286331	0.00102899	0.00134661	0.140809	0.304082
Intestinibacter	0.0766677	0.0106267	0.0151104	0.0589568	0.26203
Lac_Ruminococcus	0.0444172	0.0486044	0.0332378	0.0974104	0.278315
Lachnoclostridium	0.000897525	0.00237205	0.00268626	0.144439	0.304082
Lachnospiraceae	0.0132364	0.0209564	0.0277245	0.327636	0.462237
Lachnospiraceae_Group	0.0167267	0.016076	0.0167755	0.358233	0.462237
Lactobacillus	0.358312	0.273611	0.494675	0.221151	0.368585
Lactococcus	0.00273496	0.0010583	0.00188557	0.403611	0.489226
Oscillospira	0.0170173	0.0169531	0.0127319	0.20997	0.368585
Peptoclostridium	0.146339	0.105316	0.0950592	0.463371	0.545142
Romboutsia	0.00191074	0.00137367	0.0011243	0.583151	0.630434
Roseburia	0.000744465	0.00561431	0.00115959	0.00115131	0.0115131
Rum_Ruminococcus	0.0165011	0.022095	0.013606	0.0790608	0.278315
Ruminiclostridium	0.00280937	0.00217067	0.0011043	0.0961595	0.278315
Ruminococcaceae	0.0249213	0.0265482	0.0113738	0.117961	0.304082
Ruminococcaceae_Group	0.0105872	0.0125953	0.0110661	0.283689	0.436444
Shuttleworthia	0.00780072	0.00884263	0.00698432	0.525775	0.600885
Streptococcus	0.0198517	0.00580413	0.0137697	0.189534	0.361016
Subdoligranulum	0.00123232	0.00233305	0.00104281	0.171731	0.343463
Turicibacter	0.002006	0.00897538	0.000463101	0.000192831	0.00385661
Tyzzerella	0.000891035	0.00316746	0.00161553	0.00933525	0.062235
Day 42
Genera name	Mean abundance in the control group	Mean abundance in the antibiotics group	Mean abundance in the probiotics group	Kruskal.test	Kruskal.test_BH
Anaeroplasma	0.00127313	0.00136979	0.000841357	0.51458	0.979802
Anaerotruncus	0.0128772	0.00933469	0.00898302	0.953768	0.979802
Blautia	0.00512415	0.00956902	0.00371668	0.484991	0.979802
Butyricicoccus	0.00104013	0.0015088	0.000875022	0.979802	0.979802
Candidatus_Arthromitus	0.00527567	0.00499959	0.00258769	0.307593	0.979802
Clo_02d06	0.011125	0.000672098	0.00781343	0.350262	0.979802
Clo_SMB53	0.0126097	0.0134862	0.00697255	0.799153	0.979802
Clostridium	0.199304	0.0199863	0.14548	0.610612	0.979802
Coprobacillus	0.00104036	0.000981418	0.00105249	0.902375	0.979802
Coprococcus	0.0035863	0.00485435	0.00704772	0.833367	0.979802
Dorea	0.00432859	0.0061162	0.00442492	0.943255	0.979802
Eisenbergiella	0.0111133	0.0157323	0.0113567	0.61662	0.979802
Erysipelatoclostridium	0.00331984	0.00336575	0.00672486	0.897339	0.979802
Eubacterium	0.00617895	0.00717913	0.00486798	0.814169	0.979802
Eubacterium	0.00637132	0.00071634	0.00261551	0.567056	0.979802
Faecalibacterium	0.0206098	0.0258164	0.0246534	0.975982	0.979802
Fusicatenibacter	0.00188628	0.00605199	0.00822024	0.232539	0.979802
Intestinibacter	0.0149764	0.0186703	0.0153336	0.790454	0.979802
Lac_Ruminococcus	0.0419505	0.0662154	0.0640334	0.942281	0.979802
Lachnoclostridium	0.00388236	0.00133192	0.00222791	0.704441	0.979802
Lachnospiraceae	0.0255325	0.0196461	0.0194179	0.961407	0.979802
Lachnospiraceae_Group	0.0221263	0.013231	0.0128475	0.940112	0.979802
Lactobacillus	0.254039	0.413423	0.413183	0.527538	0.979802
Oscillospira	0.0164395	0.0148341	0.0130801	0.942787	0.979802
Peptoclostridium	0.159872	0.203142	0.0975997	0.657195	0.979802
Romboutsia	0.00227818	0.00309011	0.00083406	0.392587	0.979802
Roseburia	0.00135073	0.00237251	0.004219	0.439363	0.979802
Rum_Ruminococcus	0.0230322	0.0192558	0.0175452	0.898703	0.979802
Ruminiclostridium	0.00129009	0.00147995	0.00292881	0.907787	0.979802
Ruminococcaceae	0.0246784	0.0249621	0.0116622	0.530102	0.979802
Ruminococcaceae_Group	0.0110942	0.0200571	0.0117027	0.805033	0.979802
Shuttleworthia	0.00666786	0.00723911	0.0074313	0.911884	0.979802
Streptococcus	0.00238485	0.0115393	0.00531116	0.19974	0.979802
Subdoligranulum	0.00173669	0.00498869	0.00234159	0.691989	0.979802
Turicibacter	0.00424077	0.000303569	0.0248225	0.360445	0.979802
Tyzzerella	0.00517875	0.00286676	0.0023545	0.75497	0.979802
