# Supplementary material for: Feed-additive probiotics accelerate yet antibiotics delay intestinal microbiota maturation in broiler chicken
Source: Microbiome. 2017 Aug 3;5:91. doi: 10.1186/s40168-017-0315-1 (PMC5541433; doi:10.1186/s40168-017-0315-1)
Supplement: Supplementary file 7 — Comparison of microbial functional genes assigned to KEGG in broiler intestinal microbiota at day 42. (XLSX 197 kb) [file 40168_2017_315_MOESM7_ESM.xlsx]

## Sheet: Sheet1
Additional file 7: Table S4. Comparison of microbial functional genes assigned to KEGG in broiler intestinal microbiota at day 42
KOs	Mean abundance in the antibiotics group	Mean abundance in the control group	Mean abundance in the probiotics group	Kruskal.test	Kruskal.test_BH
K00040	0.0131999	0.00739004	0.00342487	0.0027619	0.0363076
K00041	0.0093719	0.00498033	0.00281614	0.00215268	0.0363076
K00133	0.0262305	0.028796	0.0345577	0.00115755	0.0363076
K00193	0.00757486	0.00455064	0.00200921	0.00319942	0.0363076
K00194	0.00277286	0.00162353	0.00081788	0.00763207	0.0412807
K00197	0.00337143	0.00199191	0.00104111	0.00612238	0.0401564
K00198	0.00904873	0.00479597	0.0028575	0.00625316	0.0401564
K00208	0.00233971	0.00630081	0.0134584	0.0235435	0.061126
K00215	0.0251043	0.0290687	0.0320349	0.0521147	0.103449
K00282	0.00282429	0.00172593	0.000686491	0.0041957	0.0380078
K00335	0.0088086	0.00545256	0.00217513	0.00203773	0.0363076
K00566	0.0297322	0.0347239	0.0429879	0.00346802	0.0363076
K00575	0.00399	0.0023101	0.00094608	0.00405857	0.0375082
K00604	0.0287768	0.0337551	0.037556	0.0101044	0.0433477
K00605	0.00540571	0.00331606	0.001156	0.00142574	0.0363076
K00657	0.0105455	0.00767808	0.00355034	0.00247988	0.0363076
K00675	0.001953	0.00093643	0.00054032	0.0123276	0.0461466
K00680	0.0158144	0.0198479	0.0270068	0.117253	0.196602
K00790	0.055052	0.0653743	0.078346	0.00473901	0.0383428
K00806	0.0266112	0.0304437	0.0366809	0.00297178	0.0363076
K00873	0.043084	0.0534637	0.0667831	0.00612238	0.0401564
K00881	0.00258671	0.00119275	0.00057119	0.00683844	0.0410112
K00917	0.00032	0.000668	0.00403038	0.0164547	0.0522842
K00925	0.0489896	0.0769012	0.115811	0.026419	0.0648515
K00979	0.00388714	0.00210968	0.00113092	0.00704017	0.0411501
K01046	0.00203257	0.00103208	0.000495845	0.00612238	0.0401564
K01077	0.00728609	0.00449201	0.00161028	0.00278454	0.0363076
K01138	0.00695353	0.00475856	0.00206397	0.00383232	0.0370367
K01182	0.00173529	0.00096987	0.00085596	0.0361432	0.0797618
K01193	0.0397776	0.0533686	0.0742229	0.0157162	0.0512981
K01262	0.0337079	0.0378639	0.0418808	0.0232263	0.060368
K01265	0.036589	0.0429957	0.050063	0.00719837	0.0412807
K01356	0.0321256	0.0371758	0.0426693	0.0974459	0.169465
K01358	0.0298631	0.0340334	0.0349091	0.153294	0.242065
K01468	0.00202229	0.00122613	0.000744885	0.019472	0.0551785
K01478	0.00655457	0.0156587	0.0274651	0.00254482	0.0363076
K01523	0.00184386	0.00092097	0.000687505	0.0101044	0.0433477
K01620	0.0164404	0.0109812	0.00457577	0.00408723	0.0375082
K01624	0.0509016	0.0565238	0.0519517	0.251453	0.358403
K01685	0.0112673	0.00651591	0.00317469	0.00362316	0.0367377
K01687	0.0374975	0.0242796	0.0108366	0.00362316	0.0367377
K01706	0.00339429	0.00172637	0.00052648	0.000500451	0.0363076
K01711	0.0069111	0.00459886	0.00149719	0.00342931	0.0363076
K01745	0.00312143	0.00172588	0.00142478	0.0142631	0.0494193
K01753	0.00421143	0.00275791	0.00115593	0.00280161	0.0363076
K01812	0.015294	0.00977423	0.00782702	0.106601	0.181679
K01875	0.0420493	0.0490722	0.0613957	0.00364913	0.0367377
K01893	0.0376983	0.0420154	0.0444686	0.0424796	0.0894585
K01995	0.0192139	0.0127821	0.00510812	0.00164264	0.0363076
K02017	0.00798473	0.00520015	0.00209907	0.00426911	0.0380078
K02032	0.0393426	0.0314324	0.0295165	0.0115064	0.0449158
K02034	0.0379721	0.031226	0.028971	0.0214761	0.0584953
K02237	0.0168909	0.0223976	0.0278562	0.0054519	0.0400253
K02314	0.0466371	0.0601371	0.080103	0.0111557	0.0444666
K02340	0.0186602	0.0226129	0.0291363	0.00114074	0.0363076
K02357	0.0336697	0.0378988	0.040245	0.0291214	0.0691615
K02372	0.016599	0.0199304	0.032152	0.0017751	0.0363076
K02377	0.00543429	0.00300263	0.00115989	0.00514151	0.0392895
K02392	0.00290971	0.0014709	0.0008208	0.0100423	0.0433477
K02396	0.00223057	0.0011032	0.00039717	0.00483617	0.038572
K02405	0.00195629	0.00105019	0.00045255	0.00521244	0.0392895
K02406	0.00318286	0.0018459	0.00079759	0.000761101	0.0363076
K02409	0.00212186	0.0010401	0.00034338	0.00591877	0.0401564
K02410	0.00181086	0.0011449	0.00042107	0.00363989	0.0367377
K02412	0.00194929	0.0011232	0.00046976	0.00625924	0.0401564
K02417	0.00186471	0.0010678	0.00042604	0.00578824	0.0400976
K02431	0.00491	0.00295385	0.00156756	0.00698294	0.0410112
K02478	0.00571949	0.00304082	0.00112436	0.00121159	0.0363076
K02500	0.0189155	0.0122943	0.00540201	0.00459301	0.0381866
K02501	0.0175331	0.0117833	0.00489661	0.0046893	0.0381866
K02520	0.0286978	0.0350716	0.0372755	0.0173121	0.0534532
K02574	0.00384143	0.00207112	0.000832386	0.00163818	0.0363076
K02787	0.000315314	0.00227626	0.0022623	0.00843966	0.041962
K02791	0.00575857	0.0032733	0.0019118	0.00573337	0.0400976
K02835	0.0319226	0.0392009	0.0408175	0.0185981	0.0547841
K02840	0.000486571	0.0014822	0.0108966	0.00957896	0.0431686
K02854	0.00738844	0.00452219	0.00214612	0.00853205	0.041962
K02867	0.0296696	0.0371575	0.0431421	0.0130097	0.0472959
K02884	0.0226868	0.0280527	0.0278605	0.0214761	0.0584953
K02899	0.0224793	0.0278379	0.0295085	0.0209162	0.0574292
K02906	0.0352421	0.0442294	0.0489801	0.0130259	0.0472959
K02911	0.00709429	0.00926654	0.0129293	0.0436465	0.0911913
K02959	0.0199181	0.023526	0.0268344	0.00924499	0.0426267
K02968	0.0108993	0.0151307	0.0251035	0.000882087	0.0363076
K02986	0.0308403	0.0367817	0.0445548	0.00636877	0.0401564
K03111	0.0446959	0.0664879	0.0885726	0.00408723	0.0375082
K03182	0.0033	0.00169082	0.00045261	0.000758394	0.0363076
K03186	0.00261429	0.00129594	0.00040555	0.00116466	0.0363076
K03284	0.0255948	0.0321338	0.050113	0.00426911	0.0380078
K03300	0.00254429	0.00136935	0.00058241	0.0021659	0.0363076
K03406	0.00609639	0.0024913	0.00278334	0.101471	0.175697
K03412	0.00209771	0.0010291	0.00053849	0.00851087	0.041962
K03413	0.00203	0.0012	0.00045283	0.00174727	0.0363076
K03500	0.0325749	0.0367171	0.0468307	0.00171866	0.0363076
K03531	0.0354635	0.0391388	0.039317	0.137345	0.222173
K03569	0.0511762	0.0621974	0.0720462	0.00744996	0.0412807
K03606	0.00994599	0.00603088	0.00287131	0.00835668	0.041962
K03621	0.0287288	0.032979	0.0372201	0.00636877	0.0401564
K03630	0.0260209	0.031167	0.0342836	0.0021659	0.0363076
K03648	0.0175495	0.0248948	0.0335425	0.0062763	0.0401564
K03685	0.0257051	0.0300754	0.0327915	0.0197545	0.0558461
K03687	0.0270817	0.031456	0.0341409	0.0100564	0.0433477
K03708	0.00404429	0.00776033	0.017371	0.0282627	0.0675699
K03713	3.34514e-05	0.00027583	0.00318923	0.00106323	0.0363076
K03723	0.0497202	0.0553827	0.0555118	0.117253	0.196602
K03802	0.000414086	0.00246261	0.00649365	0.0817716	0.147141
K04068	0.0307857	0.0387425	0.0506235	0.0102952	0.0433477
K04072	0.0578055	0.0711857	0.0825789	0.00347471	0.0363076
K04096	0.025735	0.0301177	0.0338501	0.0224877	0.0599919
K04761	0.0209614	0.0138313	0.0134257	0.0333544	0.0755779
K05338	0.000786571	0.0022399	0.0011875	0.132726	0.216463
K05346	0.00114214	0.00430281	0.0023466	0.02772	0.0664723
K05817	0.00960913	0.006022	0.00250143	0.000517062	0.0363076
K05823	0.00343114	0.0113353	0.024195	0.00346802	0.0363076
K06019	0.000585	0.0030462	0.0014631	0.0409621	0.0869534
K06157	0.000219314	0.000160505	0.00289648	0.091839	0.161957
K06178	0.0247865	0.0284797	0.0334034	0.0221085	0.0594712
K06189	0.00520571	0.00321542	0.00115063	0.00145663	0.0363076
K06212	0.00341714	0.001897	0.000921799	0.00282172	0.0363076
K06222	0.00384286	0.0031347	0.0025971	0.145422	0.232091
K06607	0.00463857	0.00837433	0.0100381	0.11967	0.199395
K06975	0.002304	0.001209	0.00058508	0.00776825	0.0412807
K06978	0.00304286	0.0015669	0.000996253	0.0108181	0.0443507
K07045	0.00583143	0.00351701	0.00155427	0.00408723	0.0375082
K07126	0.0226953	0.0148704	0.00733916	0.00100471	0.0363076
K07160	0.00491857	0.00302897	0.00103793	0.00271995	0.0363076
K07192	0.00368	0.00205629	0.00104981	0.00376172	0.0370367
K07316	0.0214203	0.0158415	0.00642028	0.000364781	0.0363076
K07321	0.00970004	0.00570823	0.0033115	0.00688467	0.0410112
K07406	0.00702441	0.00439416	0.00259887	0.0169336	0.0530537
K07506	0.0114182	0.00638097	0.00357892	0.00791674	0.0416425
K07507	0.0116321	0.0230143	0.0436414	0.00776825	0.0412807
K07584	0.00229429	0.0062778	0.0121686	0.0280548	0.0672075
K07706	0.00668526	0.0143172	0.0157796	0.0470219	0.0964304
K07707	0.00824834	0.0201547	0.0340521	0.00468293	0.0381866
K07741	0.00537521	0.0135029	0.00865538	0.0737031	0.135378
K07775	0.0107327	0.00659703	0.003599	0.00739442	0.0412807
K07776	0.00265857	0.0013855	0.00064124	0.00206856	0.0363076
K08300	0.00451714	0.0027973	0.0013426	0.0117817	0.0454316
K08969	0.000102893	0.00285094	0.00557942	0.000757212	0.0363076
K09788	0.00250943	0.00109345	0.000227038	0.000653688	0.0363076
K09790	0.00589429	0.00355909	0.00160454	0.00240573	0.0363076
K09976	7.96557e-05	0.0013674	0.0027005	0.000952244	0.0363076
K09988	0.00409	0.00230716	0.000790489	0.00183651	0.0363076
K10547	0.002059	0.00109589	0.00060683	0.00461912	0.0381866
K10548	0.00244386	0.00119754	0.000659334	0.00319942	0.0363076
K10549	0.002622	0.00122593	0.000421164	0.00406038	0.0375082
K10550	0.00251886	0.00101111	0.00037341	0.00135986	0.0363076
K10551	0.00296641	0.00144504	0.000491273	0.00636877	0.0401564
K10678	0.00341286	0.00196455	0.00091903	0.00321225	0.0363076
K10706	0.00334286	0.0014644	0.00113805	0.0173337	0.0534532
K10708	0.00695369	0.00391168	0.00152628	0.00228082	0.0363076
K11933	0.00232614	0.0013744	0.000364289	0.00103371	0.0363076
K12941	0.0122589	0.00705579	0.00312902	0.00319942	0.0363076
K12994	0.00248843	0.000850297	0.000228247	0.00215267	0.0363076
K12997	0.00354429	0.00836764	0.0093219	0.0545197	0.107373
K13530	0.0104385	0.00693171	0.00402184	0.0181873	0.0541699
K13631	0.00527857	0.00521553	0.0149672	0.321521	0.432684
K13684	0.00334429	0.00154591	0.000990817	0.0053339	0.0394015
K13688	0.00549143	0.0028662	0.0016883	0.0059116	0.0401564
K13694	0.0206502	0.0414578	0.0768334	0.0138625	0.0484983
K13931	0.000289186	0.0021542	0.00207553	0.109504	0.186228
K13934	0.000204171	0.00191548	0.00221248	0.0926763	0.163192
K14194	0.000262757	0.00268787	0.0015133	0.0329335	0.0751955
K14201	0.000109317	0.00147358	0.0020012	0.0395143	0.0847851
K14652	0.00643446	0.0119637	0.020152	0.00459301	0.0381866
K15256	0.00296829	0.00157037	0.000696507	0.00428803	0.0380344
K15552	0.00452571	0.00290145	0.00099327	0.00116466	0.0363076
K15553	0.00286429	0.00167028	0.000441118	0.000463108	0.0363076
K15584	0.00459	0.00276361	0.00108716	0.00203773	0.0363076
K15784	0.00463286	0.00263955	0.00160591	0.0121706	0.0461466
K16011	0.00477143	0.00239968	0.00124118	0.009589	0.0431686
K16203	0.00352571	0.00201037	0.00079142	0.00222791	0.0363076
K16323	0.000112034	0.00275398	0.00562368	0.00172578	0.0363076
K16329	0.00413857	0.00237113	0.00081357	0.001108	0.0363076
K16788	0.00150286	0.00099346	0.0011784	0.0697169	0.129855
K17716	0.00887393	0.0043325	0.0022953	0.00287606	0.0363076
K17838	0.00321429	0.00177227	0.00112064	0.00730568	0.0412807
K00002	0.00426429	0.00320758	0.00124249	0.0124851	0.0462569
K00012	0.0173694	0.0138061	0.00461983	0.00772522	0.0412807
K00020	0.00372714	0.0065218	0.0171889	0.000650583	0.0363076
K00042	0.00712353	0.00655621	0.0035219	0.0143047	0.0494494
K00048	0.0199741	0.014626	0.00459493	0.00238448	0.0363076
K00060	0.00557857	0.005126	0.00132193	0.00197316	0.0363076
K00065	0.00272	0.00190545	0.00070521	0.0110838	0.0444666
K00067	0.0192585	0.0275932	0.0448022	0.00333574	0.0363076
K00097	0.00522571	0.0043561	0.00114821	0.00354997	0.0366676
K00123	0.0074516	0.00443329	0.00117345	0.00383406	0.0370367
K00145	0.0271455	0.0157056	0.00602844	0.00252499	0.0363076
K00169	0.00378714	0.00444303	0.00139038	0.00610297	0.0401564
K00171	0.00194671	0.00269627	0.00080151	0.0205421	0.0570937
K00281	0.00218214	0.00132983	0.000326047	0.00173431	0.0363076
K00313	0.00222786	0.00167377	0.00031603	0.00322494	0.0363076
K00331	0.00479286	0.00396458	0.0013877	0.0123024	0.0461466
K00333	0.00427143	0.00367568	0.0012834	0.0122704	0.0461466
K00336	0.00519571	0.00347449	0.00131175	0.00181478	0.0363076
K00337	0.00197771	0.0013564	0.000436248	0.0122704	0.0461466
K00341	0.00613714	0.00476912	0.00164977	0.00554352	0.0400814
K00359	0.0249623	0.0356181	0.062614	0.00132475	0.0363076
K00390	0.0129325	0.0118322	0.00270151	0.00259199	0.0363076
K00525	0.0168927	0.0199277	0.0467722	0.0123583	0.0461466
K00528	0.0158781	0.0114892	0.00407542	0.00231994	0.0363076
K00568	0.00273886	0.00190482	0.00058691	0.0063342	0.0401564
K00571	0.00802081	0.0178657	0.0343446	0.00383232	0.0370367
K00598	0.00239014	0.00187932	0.000552097	0.00426911	0.0380078
K00599	0.0432881	0.0428246	0.0484894	0.0779578	0.142099
K00602	0.0285823	0.0275131	0.03735	0.0481767	0.0982475
K00606	0.00275	0.00195038	0.000631603	0.00304339	0.0363076
K00610	0.0107659	0.00824363	0.00294662	0.00595378	0.0401564
K00632	0.00310874	0.00182074	0.00025608	0.00238448	0.0363076
K00639	0.00423714	0.0035207	0.00119617	0.00552783	0.0400814
K00658	0.002582	0.00128064	0.000432025	0.00231136	0.0363076
K00666	0.00418857	0.00243333	0.000983569	0.00447133	0.0381866
K00674	0.00563857	0.0121271	0.0248055	0.0022523	0.0363076
K00681	0.00261	0.00193415	0.000455916	0.00259199	0.0363076
K00758	0.002014	0.00127009	0.000325052	0.00107738	0.0363076
K00818	0.00837053	0.00645397	0.00247345	0.00681478	0.0410112
K00820	0.0499414	0.0512567	0.0567086	0.0347282	0.0772961
K00821	0.0143157	0.0101695	0.00390764	0.00660183	0.0409142
K00833	0.002071	0.0014594	0.0005459	0.00681314	0.0410112
K00848	0.0129319	0.00896946	0.00369909	0.00916983	0.0426267
K00853	0.00260429	0.00176352	0.000415757	0.00149706	0.0363076
K00854	0.0306291	0.0224012	0.00893308	0.00208352	0.0363076
K00865	0.0166687	0.0223759	0.032487	0.00798254	0.0416425
K00879	0.00282429	0.00201617	0.000632155	0.00440731	0.0381866
K00880	0.00339657	0.00266433	0.00047482	0.00134381	0.0363076
K00897	0.0193362	0.0161118	0.005822	0.00103008	0.0363076
K00930	0.0194476	0.0138252	0.00557531	0.00522081	0.0392895
K00949	0.0187867	0.0221157	0.0281084	0.00772522	0.0412807
K00963	0.0188628	0.0355788	0.0900397	0.00765026	0.0412807
K00966	0.00402571	0.00308274	0.000957043	0.00458235	0.0381866
K00978	0.00476857	0.00454953	0.00159181	0.0208948	0.0574292
K00995	0.0328759	0.0354876	0.0389304	0.00272026	0.0363076
K01002	0.00510429	0.00296237	0.000949066	0.00181129	0.0363076
K01051	0.00283571	0.00208743	0.000639658	0.00495029	0.0389533
K01056	0.027947	0.0330633	0.0423408	0.00333574	0.0363076
K01079	0.00143775	0.00108229	0.000632135	0.0425906	0.089613
K01112	0.00294157	0.00193911	0.00044952	0.00439833	0.0381866
K01126	0.0374182	0.0599443	0.110792	0.0124851	0.0462569
K01130	0.00275371	0.00186163	0.00085784	0.0170101	0.0530537
K01154	0.0407474	0.0402695	0.0618271	0.0393633	0.0845373
K01156	0.0146105	0.0118429	0.00476921	0.00301356	0.0363076
K01159	0.0107406	0.00754835	0.00265681	0.00238448	0.0363076
K01185	0.00405286	0.0052247	0.00087704	0.00133395	0.0363076
K01201	0.00240714	0.00208555	0.000672695	0.0115741	0.0450502
K01222	0.00514	0.0041357	0.0020612	0.00599258	0.0401564
K01224	0.00382714	0.005195	0.0029295	0.10583	0.180752
K01238	0.00947737	0.0076741	0.00268603	0.010624	0.0440084
K01243	0.0213096	0.0263248	0.0348606	0.00364913	0.0367377
K01247	0.00219714	0.0016175	0.000612066	0.00996446	0.0433477
K01250	0.00282143	0.004111	0.0015471	0.0196918	0.0557351
K01266	0.00357857	0.00259672	0.000876741	0.00297178	0.0363076
K01299	0.00398143	0.00276774	0.0010949	0.00871691	0.0419933
K01362	0.0606942	0.075012	0.0930429	0.006814	0.0410112
K01390	0.00201986	0.00143165	0.000659275	0.0113496	0.0444666
K01420	0.0138008	0.0303826	0.0632107	0.00460083	0.0381866
K01428	0.00211143	0.00270297	0.00075711	0.00912109	0.0426267
K01438	0.00285214	0.00237078	0.000473504	0.00227695	0.0363076
K01453	0.00160543	0.00157748	0.000401349	0.00529346	0.0393272
K01462	0.0388299	0.052755	0.0780054	0.00824469	0.041962
K01464	0.00603857	0.00465827	0.0018185	0.00920838	0.0426267
K01473	0.00216714	0.00148271	0.00063879	0.00484979	0.038572
K01494	0.00333857	0.00255232	0.00091966	0.0124851	0.0462569
K01512	0.00941751	0.0142453	0.0226416	0.0139018	0.0485647
K01554	0.00273571	0.00203576	0.000897591	0.0110838	0.0444666
K01585	0.00179586	0.0012064	0.000267063	0.00176646	0.0363076
K01588	0.0184317	0.019515	0.0316832	0.0073094	0.0412807
K01589	0.00361586	0.0124638	0.0347316	0.00601027	0.0401564
K01596	0.0097997	0.00649008	0.00237998	0.00765026	0.0412807
K01599	0.00468286	0.00364213	0.00099675	0.00329103	0.0363076
K01628	0.00981481	0.00801632	0.00278923	0.0126848	0.0467069
K01629	0.00787307	0.00592341	0.00181599	0.00309348	0.0363076
K01652	0.0429752	0.036526	0.0190122	0.00495831	0.0389533
K01653	0.0207886	0.0157859	0.0067373	0.0110412	0.0444666
K01666	0.00527	0.00414067	0.00134932	0.00760874	0.0412807
K01667	0.00260714	0.00186417	0.000489512	0.00233022	0.0363076
K01676	0.00197529	0.0011893	0.000156161	0.00329103	0.0363076
K01684	0.00339571	0.00215322	0.00052908	0.00131501	0.0363076
K01704	0.0162618	0.0115122	0.00476062	0.00501201	0.0389533
K01708	0.00277414	0.00156289	0.00041221	0.00125757	0.0363076
K01744	0.00425999	0.00233705	0.000802417	0.00223601	0.0363076
K01787	0.00344571	0.00245553	0.000611165	0.00256306	0.0363076
K01804	0.0121123	0.0101986	0.0045824	0.00347116	0.0363076
K01805	0.00218286	0.00182874	0.000311563	0.00118013	0.0363076
K01809	0.0200692	0.0242354	0.0342679	0.0126848	0.0467069
K01813	0.00674123	0.00456406	0.00167453	0.00587951	0.0401564
K01815	0.00640203	0.00465301	0.00172633	0.00461912	0.0381866
K01818	0.0101872	0.00747872	0.00329098	0.0166423	0.0525246
K01840	0.00234047	0.0009404	0.000143584	0.00270059	0.0363076
K01869	0.0579661	0.0567839	0.051678	0.00872063	0.0419933
K01874	0.0569567	0.0607201	0.0691264	0.0145848	0.0494494
K01895	0.00687563	0.00473822	0.00142061	0.00208352	0.0363076
K01897	0.0304734	0.0274068	0.00844246	0.00742382	0.0412807
K01918	0.00186071	0.00120738	0.000339588	0.00368593	0.0369522
K01923	0.0250447	0.0251862	0.0326465	0.0243839	0.0623004
K01933	0.0255553	0.026036	0.0390437	0.0130629	0.0472959
K01938	0.0425597	0.0439525	0.0543669	0.031778	0.0733165
K01945	0.0293046	0.0358802	0.0443631	0.00446364	0.0381866
K01952	0.0527907	0.0530353	0.0850192	0.018855	0.0551785
K01992	0.0640222	0.100156	0.17541	0.00738939	0.0412807
K01993	0.00220694	0.00148345	0.00014411	0.0164566	0.0522842
K01996	0.0178513	0.0122663	0.00465688	0.00142574	0.0363076
K01997	0.0184302	0.0124695	0.00479062	0.0017751	0.0363076
K01998	0.0176103	0.0119799	0.00469503	0.00220155	0.0363076
K01999	0.0179526	0.012204	0.00592689	0.00396266	0.0375082
K02014	0.00281893	0.00150712	0.000180902	0.014926	0.049532
K02039	0.0250114	0.0291157	0.0405011	0.00666954	0.0410112
K02040	0.0291248	0.0380228	0.0483654	0.00474062	0.0383428
K02045	0.00518	0.00388863	0.00136589	0.00859012	0.041962
K02051	0.0159584	0.0124402	0.00443264	0.00819158	0.041962
K02054	0.002095	0.0015013	0.00066073	0.0115122	0.0449158
K02058	0.0095647	0.00713339	0.00203699	0.00223984	0.0363076
K02078	0.0210019	0.0239278	0.0316032	0.00776825	0.0412807
K02083	0.00193029	0.00123351	0.0004622	0.00292342	0.0363076
K02168	0.00214143	0.0018752	0.00055999	0.00557063	0.0400976
K02172	0.0234079	0.0164371	0.0053386	0.00333574	0.0363076
K02173	0.00193486	0.00148483	0.000367472	0.00168925	0.0363076
K02224	0.0121791	0.00932167	0.0046357	0.0115207	0.0449158
K02226	0.00914059	0.00750103	0.0031808	0.0020755	0.0363076
K02231	0.00678	0.005626	0.0029155	0.00289422	0.0363076
K02244	0.00479157	0.0120953	0.0257249	0.00625924	0.0401564
K02302	0.00708286	0.00631389	0.0029536	0.0028539	0.0363076
K02364	0.00220143	0.00152458	0.000272258	0.00240028	0.0363076
K02400	0.00264786	0.0015456	0.00051377	0.00641224	0.0401564
K02430	0.00236086	0.00161399	0.000419979	0.00513645	0.0392895
K02455	0.00251371	0.00185108	0.000270237	0.00329664	0.0363076
K02487	0.00259416	0.00114332	0.000124103	0.00669342	0.0410112
K02510	0.00194829	0.00132557	0.000494667	0.0156913	0.0512981
K02518	0.0221533	0.0249146	0.0338919	0.0103373	0.0433477
K02521	0.00485429	0.00362923	0.00111773	0.00378568	0.0370367
K02525	0.00149329	0.0032946	0.0012068	0.0487813	0.0993107
K02526	0.00289571	0.00186427	0.000698109	0.0156593	0.0512981
K02551	0.00191586	0.00170029	0.00041476	0.00621761	0.0401564
K02557	0.00195829	0.0011546	0.00036514	0.00679164	0.0410112
K02565	0.00368286	0.00250808	0.00079067	0.000873532	0.0363076
K02584	0.00321429	0.00225932	0.000772542	0.00521963	0.0392895
K02601	0.0300168	0.035274	0.0432794	0.00514151	0.0392895
K02745	0.00263786	0.00194325	0.00085585	0.0347282	0.0772961
K02822	0.00177671	0.0014193	0.00052708	0.00200906	0.0363076
K02851	0.0135781	0.0179327	0.0267282	0.0230061	0.0599919
K02860	0.0219913	0.0251089	0.0298834	0.00993739	0.0433477
K02892	0.0270992	0.0319108	0.043748	0.00333574	0.0363076
K02904	0.0184082	0.0226907	0.0311733	0.0140189	0.0489023
K02907	0.0125005	0.0186597	0.0291903	0.00738939	0.0412807
K02913	0.00750714	0.00589604	0.00186536	0.00292863	0.0363076
K02931	0.0316474	0.0372417	0.0460027	0.00625924	0.0401564
K02933	0.0310074	0.037509	0.0508724	0.00285778	0.0363076
K02961	0.0249523	0.0307721	0.0428317	0.00892064	0.0423997
K03040	0.0363514	0.0413591	0.0501661	0.00407474	0.0375082
K03076	0.0381769	0.0422194	0.0526054	0.00333574	0.0363076
K03077	0.00191843	0.00120072	0.00017398	0.00201659	0.0363076
K03079	0.00196757	0.00151043	0.00024909	0.00103711	0.0363076
K03087	0.00262	0.00156472	0.00063152	0.00521963	0.0392895
K03100	0.0495023	0.0555929	0.073225	0.0299247	0.0698634
K03118	0.00303129	0.00236888	0.000448145	0.00140043	0.0363076
K03187	0.00135571	0.001376	0.000444143	0.00813839	0.041962
K03188	0.00158971	0.00173559	0.0004676	0.00403105	0.0375082
K03189	0.00182	0.00188261	0.000739438	0.00705382	0.0411501
K03190	0.00167271	0.0017856	0.000638864	0.0143681	0.0494494
K03191	0.00116943	0.0014974	0.00042801	0.013335	0.0476426
K03270	0.00295	0.00197294	0.00085174	0.00865268	0.041962
K03271	0.00508	0.00412977	0.00105691	0.00227272	0.0363076
K03272	0.002695	0.00162799	0.000252526	0.00222918	0.0363076
K03273	0.00255829	0.00150336	0.000410991	0.00222566	0.0363076
K03282	0.0143819	0.0180971	0.0280629	0.00910456	0.0426267
K03296	0.0088959	0.00650435	0.00199276	0.0030043	0.0363076
K03312	0.00611997	0.00315921	0.00134135	0.00348468	0.0363076
K03327	0.0035163	0.00213422	0.000388705	0.00466226	0.0381866
K03387	0.00224986	0.00131756	0.00059256	0.00501201	0.0389533
K03407	0.00222	0.0013206	0.00061057	0.00659172	0.0409142
K03436	0.0219761	0.0292992	0.0430822	0.00560991	0.0400976
K03438	0.0309792	0.0348303	0.0408447	0.006814	0.0410112
K03442	0.022809	0.0282952	0.0398628	0.00164711	0.0363076
K03445	0.00220629	0.00182118	0.000205962	0.00478436	0.0385658
K03478	0.00270829	0.00216511	0.00062952	0.00329664	0.0363076
K03490	0.00231429	0.00231463	0.000482893	0.0012575	0.0363076
K03501	0.032942	0.0403781	0.0562275	0.00824469	0.041962
K03503	0.00259446	0.0010282	8.5097e-05	0.0143964	0.0494494
K03534	0.00419857	0.00310183	0.00102732	0.00865268	0.041962
K03555	0.0603309	0.0612111	0.0539866	0.0790257	0.143315
K03565	0.0139565	0.019861	0.0309426	0.0104599	0.0435439
K03570	0.020095	0.0257294	0.0335292	0.00426911	0.0380078
K03580	0.00445081	0.00290611	0.000799104	0.00154982	0.0363076
K03584	0.020638	0.0241738	0.0303789	0.00738939	0.0412807
K03589	0.00791259	0.0136028	0.0257729	0.0073731	0.0412807
K03608	0.00180514	0.00144826	0.0005254	0.0113496	0.0444666
K03624	0.0402036	0.0514014	0.0705099	0.00759064	0.0412807
K03629	0.0360023	0.0480971	0.0744967	0.0107278	0.0440558
K03654	0.0244566	0.026703	0.0331327	0.0116998	0.0453913
K03657	0.110618	0.118012	0.142413	0.0179355	0.0538345
K03686	0.0506283	0.0522198	0.0439713	0.0574001	0.111893
K03726	0.00221143	0.0022504	0.000677228	0.0104754	0.0435439
K03743	0.00788113	0.00547307	0.00191861	0.00350677	0.0363789
K03767	0.00392	0.00265556	0.00126498	0.013446	0.0476426
K03775	0.00465	0.00294612	0.00131775	0.005752	0.0400976
K03781	0.00151786	0.0015294	0.00030601	0.00113031	0.0363076
K03784	0.0123347	0.0134997	0.00832823	0.081086	0.146237
K03787	0.00298514	0.00169369	0.00075713	0.0131879	0.0473889
K03797	0.0243164	0.020688	0.0110767	0.033309	0.0755469
K03826	0.00918566	0.0122608	0.0192846	0.00168718	0.0363076
K03828	0.00151014	0.00158762	0.00031947	0.00293661	0.0363076
K03830	0.0123315	0.00907159	0.00356189	0.00859012	0.041962
K03931	0.001815	0.001211	0.00034037	0.00468628	0.0381866
K03976	0.0217224	0.0242435	0.0322976	0.00397571	0.0375082
K03978	0.0244533	0.0269972	0.0327593	0.00824469	0.041962
K03980	0.00337571	0.00190957	0.00085769	0.00145663	0.0363076
K04021	0.002631	0.00169312	0.000643403	0.00872954	0.0419933
K04022	0.00181029	0.00153665	0.00036921	0.00397205	0.0375082
K04075	0.0299014	0.0357256	0.0447556	0.00892064	0.0423997
K04077	0.0433172	0.0514565	0.0707732	0.00625924	0.0401564
K04087	0.00302714	0.00249588	0.00065516	0.00283037	0.0363076
K04088	0.00277571	0.00239982	0.00058308	0.0018814	0.0363076
K04565	0.00365143	0.00247098	0.0012255	0.00696159	0.0410112
K04651	0.00554054	0.00433944	0.00106617	0.00388958	0.0374215
K04652	0.00647837	0.00534253	0.00177412	0.0073094	0.0412807
K04653	0.00379429	0.0029767	0.000690506	0.00233022	0.0363076
K04654	0.00598857	0.00464373	0.0015108	0.00819158	0.041962
K04655	0.00793391	0.00610254	0.00247517	0.0104164	0.0435439
K04656	0.00761239	0.0060302	0.00208772	0.00772522	0.0412807
K04765	0.0077067	0.00544042	0.00175981	0.00261316	0.0363076
K04844	0.00274257	0.00153238	0.000582	0.00445627	0.0381866
K05366	0.0515279	0.0525146	0.0412119	0.0183156	0.0542871
K05396	0.00246286	0.00161904	0.000340901	0.000742786	0.0363076
K05499	0.0069778	0.005178	0.0019019	0.00712045	0.0412807
K05516	0.00169214	0.00169168	0.000418165	0.0103233	0.0433477
K05520	0.00177043	0.00148602	0.000499471	0.0345581	0.0772961
K05580	0.00254429	0.00266408	0.00089734	0.0186319	0.0548159
K05685	0.00504429	0.00304499	0.000991262	0.00231994	0.0363076
K05780	0.00222943	0.0012852	0.000252586	0.00125472	0.0363076
K05786	0.00159957	0.00100032	0.000678962	0.0183156	0.0542871
K05802	0.00284109	0.00181683	0.000238686	0.00910456	0.0426267
K05808	0.0236659	0.0281149	0.0361289	0.00561182	0.0400976
K05814	0.00524714	0.00321828	0.00124034	0.0027917	0.0363076
K05815	0.00867941	0.00680777	0.00263282	0.00980866	0.0433477
K05844	0.00210529	0.00198999	0.000364047	0.00205886	0.0363076
K05898	0.00326571	0.00220087	0.000905716	0.0103156	0.0433477
K05995	0.00230543	0.00182102	0.00057915	0.0130629	0.0472959
K06023	0.0248415	0.030564	0.0402371	0.0142707	0.0494193
K06145	0.00246886	0.00260933	0.000753377	0.0228756	0.0599919
K06153	0.0513755	0.0429496	0.023311	0.00333574	0.0363076
K06156	0.00286171	0.00216354	0.000377398	0.00326812	0.0363076
K06162	0.00232171	0.00141232	0.00040614	0.00358313	0.0367377
K06163	0.00190414	0.00131499	0.000310276	0.00179636	0.0363076
K06164	0.001834	0.00122937	0.00028382	0.00213716	0.0363076
K06167	0.00294834	0.00186939	0.00062641	0.0137485	0.0481703
K06173	0.0387289	0.0427604	0.0512825	0.0020755	0.0363076
K06188	0.00213914	0.00130029	0.00044288	0.0048283	0.038572
K06198	0.0045991	0.0114472	0.0237332	0.00624955	0.0401564
K06211	0.00251386	0.00124337	0.000167799	0.00201659	0.0363076
K06218	0.0031521	0.00075718	2.904e-05	0.0111639	0.0444666
K06282	0.00217643	0.0011913	0.000155705	0.0123024	0.0461466
K06295	0.0153521	0.011166	0.00380385	0.00461912	0.0381866
K06306	0.00710524	0.00584589	0.001979	0.00954319	0.0431251
K06386	0.00377714	0.00307655	0.000810835	0.00530194	0.0393272
K06400	0.205027	0.153558	0.0694723	0.0022098	0.0363076
K06410	0.00909497	0.00686524	0.00261176	0.0116998	0.0453913
K06411	0.0101804	0.00735026	0.00285548	0.0110412	0.0444666
K06609	1.89286e-06	0.000267562	0.00571419	0.00157289	0.0363076
K06861	0.00249886	0.00139713	0.000304739	0.000725992	0.0363076
K06867	0.00988837	0.00618591	0.00149299	0.00118141	0.0363076
K06872	0.00754387	0.00592737	0.00318614	0.0113496	0.0444666
K06877	0.00755284	0.00478961	0.00174389	0.00408677	0.0375082
K06889	0.0591908	0.0866786	0.140115	0.0117636	0.0454316
K06894	0.00301139	0.00147477	0.000208265	0.00466226	0.0381866
K06903	0.00237443	0.00129836	0.000328982	0.0028539	0.0363076
K06905	0.00459951	0.00228032	0.00079583	0.00251239	0.0363076
K06909	0.0129522	0.0140692	0.00449897	0.00640933	0.0401564
K06915	0.00916976	0.00657123	0.00221855	0.00836521	0.041962
K06940	0.00447337	0.00413911	0.00167238	0.0365377	0.0804234
K06949	0.0276542	0.0293896	0.0347181	0.00552783	0.0400814
K06951	0.00841937	0.00707442	0.00246646	0.014685	0.0494494
K06958	0.0243478	0.0282453	0.0372751	0.00721471	0.0412807
K06967	0.020371	0.0232585	0.0311172	0.00980866	0.0433477
K06971	0.00283143	0.00238443	0.000579846	0.00242607	0.0363076
K06973	0.017368	0.017186	0.00958854	0.0682963	0.127937
K07012	0.0133004	0.0111507	0.00449585	0.00179636	0.0363076
K07017	0.0104219	0.00822685	0.00275203	0.015336	0.0505411
K07029	0.0377096	0.0488106	0.0675005	0.0110349	0.0444666
K07031	0.00297829	0.0027479	0.000684106	0.00936844	0.0426267
K07035	0.00282	0.00446466	0.0237562	0.00150497	0.0363076
K07042	0.0231389	0.0253109	0.0302154	0.00983315	0.0433477
K07048	0.00298429	0.00229193	0.000496073	0.00100005	0.0363076
K07052	0.0194301	0.0310536	0.0607192	0.00721471	0.0412807
K07062	0.00274314	0.0014514	0.000425417	0.00348261	0.0363076
K07074	0.00210286	0.00135813	0.000538773	0.00817957	0.041962
K07075	0.00171514	0.0014084	0.0003571	0.00329103	0.0363076
K07154	0.00275714	0.00151562	0.000466729	0.00114074	0.0363076
K07214	0.00473456	0.00396272	0.00117949	0.0083823	0.041962
K07250	0.00188943	0.00130146	0.000365545	0.00530735	0.0393272
K07306	0.00341274	0.00165183	0.00055829	0.00375873	0.0370367
K07307	0.002788	0.00159087	0.000604507	0.00681478	0.0410112
K07347	0.00762317	0.00545723	0.00055575	0.0156966	0.0512981
K07402	0.014565	0.0103753	0.00436461	0.0103233	0.0433477
K07407	0.0512066	0.0568016	0.0863767	0.00133213	0.0363076
K07444	0.0243597	0.0277885	0.0338193	0.0029273	0.0363076
K07449	0.00223414	0.0013819	0.000607748	0.0125514	0.0464304
K07457	0.00113729	0.00351148	0.011778	0.0132283	0.0473915
K07458	0.00646259	0.00471302	0.00170825	0.00798254	0.0416425
K07480	0.0549334	0.0150247	0.00029865	0.00256306	0.0363076
K07576	0.0169687	0.0137584	0.00510461	0.00865268	0.041962
K07640	0.00198429	0.00136551	0.000252943	0.00191107	0.0363076
K07641	0.00295857	0.00216831	0.00061494	0.00639482	0.0401564
K07642	0.0115909	0.0109626	0.0063479	0.0310761	0.072058
K07644	0.00891696	0.00608491	0.00212667	0.00271995	0.0363076
K07648	0.00188757	0.00124577	0.000192606	0.00133213	0.0363076
K07651	0.0113977	0.00906664	0.00315006	0.0103373	0.0433477
K07652	0.0413151	0.049099	0.0691801	0.00466226	0.0381866
K07659	0.00223229	0.00144873	0.00037605	0.00168566	0.0363076
K07663	0.00205886	0.00168341	0.000340296	0.00294061	0.0363076
K07664	0.00246	0.00145348	0.0004701	0.00107738	0.0363076
K07666	0.00247714	0.00139699	0.000591643	0.00633133	0.0401564
K07675	0.00184886	0.00148319	0.00022809	0.00251698	0.0363076
K07679	0.00221764	0.00189933	0.00013863	0.00329664	0.0363076
K07686	0.00214814	0.00198908	0.000241252	0.00100073	0.0363076
K07705	0.0153692	0.0165945	0.00968267	0.0828423	0.14873
K07709	0.00606714	0.00453126	0.00167862	0.00329215	0.0363076
K07710	0.00236714	0.0019694	0.00079208	0.00927123	0.0426267
K07712	0.00249371	0.00157663	0.0004049	0.00193396	0.0363076
K07713	0.00472676	0.00353715	0.000709762	0.00237719	0.0363076
K07714	0.00254571	0.00164247	0.00052166	0.00208352	0.0363076
K07778	0.000461429	0.00191639	0.00480818	0.0152346	0.0504158
K07783	0.00268114	0.00179909	0.000681465	0.00799341	0.0416425
K07792	0.002275	0.00211314	0.00025823	0.00198663	0.0363076
K07793	0.00178843	0.00116878	0.000361797	0.00156529	0.0363076
K07799	0.00224171	0.00118184	0.000213074	0.00181478	0.0363076
K07806	0.00288429	0.00224015	0.00065713	0.00699562	0.0410112
K07979	0.0662808	0.0495109	0.0244853	0.0218469	0.0588338
K08083	0.00123	0.00148176	0.000389161	0.035156	0.0779575
K08092	0.00399764	0.00211313	0.00054878	0.00208352	0.0363076
K08094	0.00138086	0.0014086	0.00045923	0.0106865	0.0440558
K08163	0.00184364	0.00139021	0.000120412	0.00650819	0.0406506
K08307	0.00179629	0.0015462	0.00028648	0.00412448	0.037705
K08325	0.00193543	0.00149127	0.00046378	0.00788807	0.0416425
K08722	0.00996917	0.00647577	0.00223011	0.0016111	0.0363076
K08978	0.0116258	0.00878565	0.00329259	0.013446	0.0476426
K08987	0.0013267	0.00401001	0.0152249	0.00178823	0.0363076
K09117	0.0100765	0.0165389	0.026923	0.0021301	0.0363076
K09125	0.00189657	0.0013656	0.00038785	0.0118238	0.0455025
K09181	0.00199129	0.00113335	0.000318956	0.00865268	0.041962
K09251	0.00187357	0.00123359	0.00023424	0.00126717	0.0363076
K09681	0.00328714	0.00315363	0.000894454	0.00451402	0.0381866
K09696	0.00347571	0.00250159	0.000813477	0.00765026	0.0412807
K09760	0.0110162	0.00787026	0.00314777	0.00599258	0.0401564
K09772	0.0194053	0.0222712	0.0279003	0.00314084	0.0363076
K09775	0.00799917	0.0067275	0.00210038	0.00399786	0.0375082
K09787	0.0191032	0.0202909	0.0260105	0.00495607	0.0389533
K09810	0.00408286	0.00300147	0.000922953	0.00201659	0.0363076
K09925	0.0031041	0.00265247	0.000509389	0.000998958	0.0363076
K09974	0.00411714	0.00375678	0.00122163	0.0087712	0.0421088
K09989	0.00208743	0.00163966	0.00046337	0.0056398	0.0400976
K10011	0.00182057	0.00146935	0.00041132	0.0105741	0.0438779
K10012	0.00237886	0.00127279	0.00050194	0.00460083	0.0381866
K10036	0.00173814	0.00135082	0.000261578	0.00329664	0.0363076
K10254	0.0211271	0.0339979	0.0579766	0.00920838	0.0426267
K10536	0.00643286	0.0041641	0.00136176	0.000909198	0.0363076
K10543	0.00218514	0.0014829	0.00028727	0.00150003	0.0363076
K10709	0.00214357	0.00135258	0.00036888	0.00246614	0.0363076
K10710	0.00290571	0.00226517	0.00047034	0.00226442	0.0363076
K10711	0.00178471	0.0018665	0.00037814	0.0125845	0.046481
K10782	0.00328614	0.00264287	0.000764717	0.00699562	0.0410112
K10797	0.00627429	0.00426691	0.00135981	0.00446364	0.0381866
K10806	0.00236714	0.00190776	0.000555394	0.00552783	0.0400814
K10974	0.00467279	0.0024042	0.00066972	0.00201659	0.0363076
K10985	0.00388933	0.00299017	0.00091404	0.0212894	0.0581195
K10986	0.002946	0.00203465	0.00055326	0.0237455	0.0614498
K11069	0.0266185	0.0312006	0.0405978	0.00383406	0.0370367
K11070	0.0229269	0.0281517	0.0396329	0.00927123	0.0426267
K11071	0.0244464	0.0288774	0.0403829	0.00311036	0.0363076
K11103	0.00201129	0.00149944	0.000225839	0.000972216	0.0363076
K11175	0.019219	0.0190962	0.03023	0.0166405	0.0525246
K11189	0.0242516	0.0257094	0.0319455	0.0164454	0.0522842
K11249	0.00318	0.00240978	0.000913615	0.00760874	0.0412807
K11392	0.00186971	0.00123891	0.000314845	0.00223878	0.0363076
K11527	0.0102261	0.00671264	0.00203946	0.00262988	0.0363076
K11529	0.00462	0.00346052	0.00114716	0.0110412	0.0444666
K11690	0.00565143	0.00436217	0.00145375	0.00772522	0.0412807
K11924	0.00581571	0.00389708	0.00136956	0.0022098	0.0363076
K11927	0.00615683	0.00402112	0.00123984	0.0022068	0.0363076
K11931	0.00157714	0.00130351	0.000474874	0.00950132	0.0430173
K11996	0.00407143	0.004378	0.0016012	0.00189941	0.0363076
K12111	0.00995214	0.00722892	0.00294735	0.0131879	0.0473889
K12138	0.00208586	0.00163233	0.00049003	0.00888833	0.0423997
K12243	0.00670857	0.00458012	0.00167549	0.00296651	0.0363076
K12251	0.0102468	0.00719864	0.0021868	0.00292863	0.0363076
K12257	0.00403	0.00314143	0.00089205	0.0042057	0.0380078
K12368	0.00680396	0.00394303	0.00110444	0.000757671	0.0363076
K12369	0.00475396	0.00315455	0.00092795	0.00201659	0.0363076
K12370	0.00313429	0.00187032	0.000528361	0.00264867	0.0363076
K12371	0.002111	0.00130625	0.000249487	0.0145848	0.0494494
K12372	0.00242943	0.0024189	0.000280582	0.00294228	0.0363076
K12452	0.00282	0.00299473	0.00100998	0.0218469	0.0588338
K12527	0.00886431	0.00656014	0.00260695	0.00859012	0.041962
K12528	0.011568	0.0085876	0.00349739	0.00633133	0.0401564
K12660	0.00201243	0.00176378	0.00040264	0.00131738	0.0363076
K13010	0.00161314	0.00127241	0.000320563	0.00483617	0.038572
K13049	0.00278529	0.00236287	0.000896788	0.0204287	0.0570937
K13051	0.00157071	0.0012658	0.0006462	0.033309	0.0755469
K13069	0.00351521	0.00294376	0.000619619	0.00203388	0.0363076
K13283	0.00218843	0.00134246	0.000220262	0.00246945	0.0363076
K13479	0.00453429	0.0030837	0.00098869	0.00156838	0.0363076
K13566	0.00531286	0.00386387	0.00136269	0.00461912	0.0381866
K13581	0.00724571	0.00484081	0.00171959	0.00334748	0.0363076
K13638	0.00634737	0.00630111	0.0022337	0.0519731	0.103347
K13641	0.00595857	0.00425103	0.00136678	0.00193396	0.0363076
K13654	0.00272	0.0016324	0.000680642	0.00501201	0.0389533
K13683	0.00166629	0.0012724	0.000314694	0.0049701	0.0389533
K13888	0.00260686	0.00254079	0.00067252	0.00859109	0.041962
K13889	0.00391429	0.00259833	0.000739833	0.00069804	0.0363076
K13890	0.00235643	0.00143165	0.00046651	0.00246351	0.0363076
K13891	0.001983	0.00116464	0.000285208	0.00136099	0.0363076
K13963	0.00529	0.00371039	0.00117207	0.00377452	0.0370367
K14057	0.00362857	0.00233748	0.000845867	0.0042057	0.0380078
K14059	0.0205571	0.0153099	0.00516138	0.00564757	0.0400976
K14170	0.0114728	0.00795095	0.00300546	0.00305895	0.0363076
K14261	0.00424286	0.00350635	0.0008933	0.00338083	0.0363076
K14348	0.00420143	0.00259505	0.000852853	0.00223601	0.0363076
K14392	0.00241714	0.00190653	0.00048298	0.00237719	0.0363076
K14415	0.00388286	0.00279182	0.00095398	0.0073094	0.0412807
K14445	0.00157786	0.00146992	0.000386412	0.00725738	0.0412807
K14534	0.00351286	0.00232135	0.000912707	0.00697671	0.0410112
K14623	0.00604067	0.00465224	0.00123656	0.00239043	0.0363076
K15342	0.0162778	0.0131386	0.0058924	0.0022098	0.0363076
K15654	0.00324	0.00305058	0.000900453	0.0151647	0.050254
K15735	0.00220071	0.00164539	0.000566117	0.00996446	0.0433477
K15829	0.00252914	0.00186594	0.000506556	0.00525288	0.0392895
K15835	0.00377571	0.0024339	0.00098138	0.00193396	0.0363076
K15922	0.00223854	0.00130873	0.000166331	0.00579785	0.0400976
K16043	0.00198286	0.00204744	0.00067968	0.0212894	0.0581195
K16214	0.00210814	0.00193197	0.00073509	0.0270005	0.0655698
K16371	0.00430397	0.00308522	0.00126259	0.0177009	0.0534532
K16692	0.0105639	0.00687647	0.00285082	0.00460083	0.0381866
K16703	0.00250643	0.00218864	0.000550592	0.00189097	0.0363076
K16785	0.0516167	0.0560652	0.0725125	0.0113496	0.0444666
K16787	0.0477118	0.0490232	0.0607832	0.00280386	0.0363076
K16926	0.0122629	0.00829809	0.00323989	0.00323444	0.0363076
K17733	0.00168843	0.00149	0.000357479	0.0029273	0.0363076
K17996	0.00181243	0.00140014	0.000580923	0.019015	0.0551785
K00180	0.00847084	0.00596416	0.00273901	0.0207015	0.0570937
K10112	0.0673469	0.082624	0.11484	0.289739	0.400299
K17810	0.0171769	0.0258282	0.0440422	0.114248	0.192646
K10117	0.0168103	0.0189427	0.0181766	0.827972	0.87105
K10118	0.028423	0.0282799	0.0215307	0.396239	0.503959
K10119	0.0203544	0.0199236	0.0146261	0.398356	0.504174
K05845	0.0105558	0.0142023	0.0147869	0.932013	0.94766
K05846	0.00660714	0.0134353	0.0179296	0.397184	0.504174
K05847	0.0115078	0.0163984	0.0156099	0.664494	0.736748
K04083	0.0286852	0.0363034	0.047793	0.0119315	0.0458432
K04086	0.00162296	0.00650884	0.0154813	0.0102393	0.0433477
K04084	0.00123846	0.00172819	0.00353045	0.640236	0.717521
K00989	0.00447857	0.00444525	0.0052973	0.45989	0.562529
K01101	0.0157267	0.0214466	0.0306724	0.0726577	0.134389
K00984	0.00495429	0.00260628	0.00110832	0.00524752	0.0392895
K01104	0.0738273	0.111978	0.165698	0.106456	0.181561
K00980	0.00747234	0.0110621	0.0188459	0.135633	0.22
K00981	0.0246195	0.0277791	0.029502	0.184767	0.282006
K05593	0.0247218	0.0198065	0.00827195	0.0185056	0.0547142
K01295	0.00233	0.00426747	0.00731151	0.293242	0.403504
K01297	0.00599417	0.00638519	0.00477948	0.398944	0.504174
K05601	0.0121764	0.010928	0.013288	0.359265	0.469959
K02926	0.0339653	0.041701	0.0487846	0.0283301	0.0676632
K14540	0.0253471	0.0285027	0.0312102	0.0249205	0.0626558
K01567	0.0123058	0.00982887	0.00408198	0.0408455	0.086783
K00219	0.00519714	0.0051126	0.00494205	0.305666	0.416279
K02038	0.0277408	0.0348287	0.0454095	0.0146195	0.0494494
K04517	0.0171187	0.0127055	0.00532989	0.0182307	0.0541699
K01740	0.0299335	0.0235974	0.0194881	0.179176	0.2747
K02030	0.0395764	0.0567899	0.0879494	0.00696159	0.0410112
K02031	0.0301185	0.0270605	0.0289426	0.243347	0.350832
K02033	0.0363034	0.0306712	0.0290877	0.0392119	0.0842879
K02035	0.059975	0.0721833	0.0922342	0.262375	0.37043
K02036	0.0366039	0.046573	0.0678809	0.0299247	0.0698634
K02037	0.028686	0.0348257	0.0450821	0.0122149	0.0461466
K01586	0.0306108	0.0320938	0.0357122	0.0760373	0.13913
K01581	0.00977821	0.0144906	0.0200343	0.236175	0.34173
K01580	0.00215814	0.00418688	0.00535564	0.441602	0.547073
K01582	0.0324961	0.0233557	0.0136353	0.025031	0.0628011
K13653	0.0146126	0.0136688	0.0185515	0.393018	0.50093
K14127	0.00195143	0.00151563	0.00074719	0.0361089	0.0797618
K05337	0.000757143	0.00119471	0.00231517	0.803921	0.854413
K02454	0.00590137	0.00481398	0.00430107	0.269215	0.378296
K03458	0.00351857	0.00439841	0.00579062	0.537725	0.631714
K02103	0.00794179	0.00889963	0.00901833	0.853227	0.886672
K03455	0.00939376	0.02197	0.0408199	0.024492	0.0623004
K03457	0.00203571	0.00702028	0.00921097	0.116065	0.195435
K02108	0.0185216	0.0246619	0.0343936	0.0110349	0.0444666
K02109	0.0126077	0.0218844	0.0310939	0.0273733	0.0658395
K05339	0.00394714	0.00605198	0.00648141	0.634383	0.712971
K01639	0.0067629	0.00634944	0.00865841	0.764453	0.82347
K03502	0.0308312	0.0310636	0.0272068	0.632086	0.711395
K01636	0.0220925	0.0305078	0.0570467	0.12792	0.210205
K01635	0.00539944	0.00684712	0.00688545	0.391106	0.500365
K01633	0.002155	0.0027417	0.001694	0.662012	0.734912
K15664	0.0043	0.00354436	0.00149772	0.0475526	0.0972241
K03857	0.00133057	0.00119288	0.00146374	0.402024	0.506993
K03856	0.0239562	0.0189409	0.0111524	0.131762	0.215626
K07718	0.0535371	0.0454682	0.032301	0.450145	0.553757
K03521	0.0130592	0.0137096	0.0155921	0.426109	0.531466
K03523	0.010897	0.0124685	0.0131047	0.771769	0.829851
K03522	0.0152997	0.0138462	0.0132747	0.24938	0.3563
K14051	0.00737886	0.00563389	0.00334823	0.101081	0.175148
K03524	0.0214453	0.0204681	0.0217158	0.913185	0.935937
K03527	0.014667	0.0123161	0.00849096	0.384947	0.493711
K03526	0.0208975	0.0180598	0.0107738	0.176354	0.271666
K03529	0.0480914	0.0467847	0.0498238	0.557719	0.64913
K02853	0.00202006	0.00135543	0.000156031	0.0262517	0.0648515
K13012	0.00637857	0.0056019	0.00312581	0.102372	0.177
K14058	0.0211801	0.0171911	0.0120266	0.251453	0.358403
K03671	0.0351353	0.0385044	0.0457429	0.0405732	0.0864869
K03718	0.00549533	0.0036534	0.00279788	0.125621	0.207139
K06001	0.0160681	0.012161	0.00477278	0.0217851	0.0588338
K09762	0.0257306	0.0300333	0.0354153	0.0134781	0.0476426
K09765	0.0175554	0.0130925	0.00845964	0.0967523	0.168382
K09764	0.00109143	0.00123976	0.00219292	0.830605	0.872058
K02217	0.00738857	0.00639948	0.00412354	0.142419	0.227604
K09769	0.00839854	0.00669027	0.0025101	0.0131879	0.0473889
K09768	0.00390714	0.0038503	0.00427459	0.293242	0.403504
K18320	0.00884167	0.00444282	0.0003541	0.0217851	0.0588338
K13275	0.002756	0.00675625	0.0202281	0.316673	0.429064
K03892	0.0232617	0.0260557	0.047493	0.834002	0.872393
K12309	0.00187257	0.00131797	0.000519865	0.0174303	0.0534532
K12308	0.0332595	0.0412662	0.034242	0.501565	0.599566
K03293	0.0198877	0.0461136	0.0757816	0.0502575	0.101115
K03292	0.0348807	0.0263419	0.0168224	0.117612	0.196928
K03291	0.00270311	0.00214803	0.000254485	0.0225541	0.0599919
K03072	0.00984496	0.00881974	0.00716338	0.479652	0.58035
K03070	0.0577384	0.0613506	0.0704595	0.364558	0.474186
K03075	0.00220914	0.00504311	0.00942516	0.132526	0.216284
K03074	0.00493286	0.00482153	0.00447537	0.346106	0.457766
K08963	0.00641143	0.00480129	0.00201626	0.0254661	0.0634101
K03274	0.00184309	0.00135201	0.000124295	0.022528	0.0599919
K03276	0.00278071	0.00150935	0.000624601	0.024492	0.0623004
K03279	0.00679461	0.0194744	0.0529333	0.0544646	0.107373
K06139	0.00219786	0.00139239	0.00075879	0.0638265	0.120769
K06131	0.0459895	0.0657716	0.0935936	0.019362	0.0551785
K06133	0.0077927	0.00539856	0.00238709	0.0128513	0.0470135
K03183	0.0146367	0.0207777	0.0256441	0.530639	0.627095
K05925	0.0155863	0.00988853	0.00422091	0.00639699	0.0401564
K16013	0.0098596	0.0199884	0.02862	0.192857	0.290137
K06229	0.00243	0.00190358	0.000760833	0.0128513	0.0470135
K06221	0.0171972	0.0331222	0.0538103	0.110289	0.186896
K09903	0.0283137	0.0327899	0.0359534	0.05165	0.103041
K06919	0.0125277	0.0105846	0.0285835	0.824693	0.869518
K06917	0.00127176	0.00179621	0.00377126	0.824693	0.869518
K06911	0.00380889	0.00338547	0.00331876	0.370685	0.479119
K00983	0.00292657	0.0018909	0.000958525	0.0268538	0.0655698
K00773	0.0286279	0.0266321	0.024518	0.976582	0.979868
K08986	0.00406429	0.0033757	0.00226414	0.18832	0.285218
K05592	0.0299198	0.0495932	0.0768755	0.0271569	0.0655698
K08981	0.00103971	0.00151006	0.00238936	0.790813	0.844619
K18220	0.00311714	0.00737904	0.0208721	0.830629	0.872058
K10439	0.0239592	0.0178716	0.0155593	0.341511	0.454205
K06351	0.00272286	0.00171325	0.000826208	0.0148804	0.0494494
K06350	0.00314	0.00226699	0.00100142	0.0187682	0.0550803
K01912	0.0200508	0.0131821	0.00614306	0.00977646	0.0433477
K01910	0.00540571	0.00740721	0.0146339	0.664494	0.736748
K01911	0.00233757	0.00536809	0.0116437	0.0831057	0.148978
K01916	0.0101742	0.0207656	0.0334161	0.0293501	0.0691615
K01914	0.0283048	0.0408639	0.0541374	0.034622	0.0772961
K01915	0.0682001	0.0596291	0.0538062	0.0169336	0.0530537
K01919	0.00436143	0.012021	0.0208534	0.116722	0.196264
K00179	0.0145966	0.0100836	0.00471283	0.0229826	0.0599919
K05934	0.0103898	0.00915688	0.00724986	0.313138	0.424999
K05936	0.0100875	0.00906384	0.00708757	0.343374	0.455162
K00172	0.00249	0.00321418	0.000981589	0.0275019	0.0660821
K00170	0.00349	0.0039684	0.00126908	0.0145848	0.0494494
K00177	0.00369	0.0022109	0.00103985	0.00853205	0.041962
K00175	0.00474286	0.0027294	0.00136921	0.00684886	0.0410112
K00174	0.00542571	0.0032674	0.0025846	0.0595479	0.114952
K07177	0.00820587	0.0155438	0.0247228	0.0632789	0.120114
K07175	0.00850486	0.00664764	0.00584617	0.27173	0.380039
K07173	0.0186536	0.0248488	0.0317523	0.073628	0.135344
K07170	0.00796349	0.0156741	0.0287407	0.0207015	0.0570937
K07171	0.040721	0.0442184	0.0581878	0.92161	0.941196
K00375	0.0171877	0.0129488	0.00999597	0.248618	0.355637
K00374	0.00152471	0.002325	0.0010593	0.933706	0.948009
K00371	0.00181257	0.0026944	0.0011171	0.748247	0.810035
K00370	0.00215229	0.00328227	0.0012451	0.827972	0.87105
K00373	0.001428	0.00194799	0.00080395	0.919523	0.940009
K00372	0.000209143	0.00160714	0.00389516	0.273569	0.381645
K00196	0.00422714	0.00430217	0.00507744	0.513065	0.609552
K15554	0.00810494	0.00574639	0.00428045	0.17201	0.265641
K01823	0.00683314	0.0132582	0.0209487	0.0727145	0.134389
K01821	0.00367941	0.0086095	0.0159192	0.0335478	0.075944
K04078	0.0222966	0.0268369	0.0342675	0.0268538	0.0655698
K04079	0.0332844	0.0245892	0.0134455	0.0315984	0.0731269
K04076	0.000695143	0.00206381	0.00424457	0.790813	0.844619
K15898	0.001273	0.00129123	0.000529	0.0429591	0.0902293
K04070	0.017561	0.013332	0.00747878	0.0548986	0.107632
K00997	0.00994176	0.0190886	0.0343383	0.0193554	0.0551785
K00996	0.0112748	0.0183299	0.0250891	0.489764	0.589
K00991	0.0176159	0.0154896	0.0123983	0.594885	0.680765
K18231	0.00291429	0.00701277	0.00955443	0.185207	0.282006
K18234	0.0138632	0.0154458	0.0126039	0.351369	0.461148
K05587	0.0167541	0.0124248	0.00527115	0.0294502	0.0691615
K03151	0.0304153	0.0346563	0.0408163	0.0520202	0.103347
K02935	0.0255092	0.0332547	0.038776	0.02018	0.0566466
K02939	0.0309509	0.0419866	0.0617618	0.0271569	0.0655698
K14205	0.00189766	0.0092765	0.0237256	0.0181873	0.0541699
K01206	0.0234862	0.0219172	0.0127484	0.272563	0.380981
K00209	0.00190714	0.00311312	0.00555346	0.890904	0.918338
K01000	0.0305896	0.0322994	0.0348459	0.103001	0.177701
K10546	0.00186871	0.000987952	0.0005403	0.00871889	0.0419933
K06726	0.00460911	0.00712966	0.00563489	0.682746	0.752787
K01006	0.0615801	0.0467123	0.0260805	0.0604389	0.116202
K01007	0.00418946	0.00765467	0.00619385	0.940079	0.950759
K01008	0.0102271	0.00814835	0.00734778	0.34725	0.458009
K13993	0.0253398	0.0288338	0.029509	0.593739	0.680724
K14441	0.0253896	0.0190743	0.0110875	0.0535826	0.105835
K08194	0.00230771	0.00364756	0.00669805	0.448464	0.553562
K18120	0.00225571	0.00228816	0.00295455	0.741575	0.804544
K13643	0.0167467	0.0117336	0.00486183	0.0102952	0.0433477
K01133	0.0111973	0.00854454	0.00291388	0.0185981	0.0547841
K01139	0.0179581	0.0139393	0.00758499	0.019472	0.0551785
K02113	0.0105577	0.0183077	0.0276104	0.017663	0.0534532
K03469	0.0257951	0.0312351	0.0247721	0.313138	0.424999
K02111	0.0322073	0.038073	0.0408432	0.10984	0.186533
K02110	0.00513406	0.00818763	0.0141519	0.0713354	0.132353
K02117	0.0330338	0.0239366	0.0168651	0.179257	0.2747
K02440	0.0100765	0.0258743	0.048963	0.00841672	0.041962
K02115	0.0238133	0.028363	0.0364876	0.0157966	0.0513498
K02114	0.0166776	0.0236102	0.0312406	0.03176	0.0733165
K02119	0.00619286	0.00539136	0.00577013	0.631871	0.711395
K02118	0.029361	0.0208159	0.0141201	0.135259	0.219841
K03465	0.00779429	0.00652344	0.00699877	0.364558	0.474186
K03466	0.0498578	0.0603651	0.0775403	0.176594	0.271666
K01649	0.0283981	0.0200952	0.00819913	0.0101665	0.0433477
K01643	0.00762236	0.00878547	0.0151349	0.919523	0.940009
K01641	0.00689379	0.016228	0.0302537	0.0147846	0.0494494
K01646	0.00404	0.00591218	0.0118188	0.493442	0.592528
K01647	0.0308643	0.0198918	0.00895573	0.00637302	0.0401564
K01644	0.00593	0.00802394	0.0147083	0.730613	0.795638
K12357	0.000155369	0.00138813	0.00325006	0.237097	0.342857
K06405	0.0187451	0.0153974	0.00898931	0.105399	0.180404
K06952	0.00237571	0.0018588	0.00073434	0.0375967	0.0818483
K07138	0.0243584	0.0172757	0.00682844	0.00916983	0.0426267
K02598	0.00394571	0.0045412	0.00767917	0.610532	0.692033
K02027	0.0370203	0.0389463	0.0437319	0.47613	0.577847
K02026	0.0842424	0.0839925	0.0784405	0.975808	0.979502
K02025	0.0752343	0.0711079	0.0553698	0.0905433	0.15979
K06950	0.0688773	0.082195	0.0981426	0.00852995	0.041962
K03518	0.0106651	0.00768445	0.00318639	0.00885893	0.0423997
K02021	0.00549823	0.00269293	0.00117149	0.00933028	0.0426267
K02020	0.00891377	0.00692092	0.00566126	0.27173	0.380039
K10819	0.00281286	0.00207522	0.00135519	0.0632	0.120114
K03517	0.00734304	0.00713045	0.00711172	0.427173	0.532237
K02029	0.0766838	0.119072	0.204503	0.0146195	0.0494494
K02028	0.0963809	0.142387	0.222806	0.0207015	0.0570937
K03885	0.00385413	0.0120737	0.0277352	0.037076	0.0810847
K04518	0.00732674	0.00607541	0.00264443	0.0261202	0.0647846
K02203	0.00225171	0.00125474	0.00052142	0.00606091	0.0401564
K07130	0.00275	0.00180618	0.000682063	0.00578824	0.0400976
K06408	0.00658286	0.00671259	0.00565189	0.479652	0.58035
K12992	0.00465286	0.0040181	0.00442919	0.614073	0.695056
K12996	0.00298286	0.00343	0.00434591	0.86908	0.90001
K16699	0.001494	0.00358522	0.00877267	0.699673	0.768255
K16698	0.00244286	0.0022028	0.00223022	0.223155	0.326544
K03088	0.0786408	0.0621051	0.0325048	0.039092	0.084106
K03086	0.0630805	0.0573855	0.0477729	0.039632	0.084809
K08972	0.000561429	0.0020292	0.00317766	0.0347282	0.0772961
K03082	0.00241129	0.002922	0.00423196	0.684451	0.754319
K08974	0.0133279	0.0101525	0.00635677	0.136863	0.221694
K16169	0.014386	0.0302633	0.0545353	0.0294301	0.0691615
K01426	0.00129074	0.00256883	0.00560717	0.308487	0.41988
K03647	0.00702604	0.0175181	0.0344535	0.0174859	0.0534532
K05340	0.00610663	0.0134705	0.0258337	0.0229748	0.0599919
K03656	0.002348	0.00179563	0.000346647	0.0207461	0.0570937
K01760	0.00382471	0.0114412	0.024822	0.0417302	0.0882697
K07183	0.00194671	0.00114467	0.00059155	0.00763207	0.0412807
K07180	0.000876257	0.00157244	0.00366212	0.598199	0.683574
K13919	0.00145286	0.00360212	0.0053296	0.200664	0.299615
K07185	0.00511286	0.00445583	0.00380883	0.324044	0.43486
K09935	0.00925589	0.00674886	0.00525921	0.220665	0.324403
K09936	0.00573857	0.00527452	0.00802038	0.905248	0.928599
K06217	0.0271677	0.0291083	0.0284295	0.622202	0.702924
K06213	0.0185598	0.0164457	0.0141894	0.741575	0.804544
K16509	0.00579876	0.0139705	0.0287602	0.00939717	0.0426267
K11641	0.00261429	0.00237488	0.00074959	0.00979482	0.0433477
K06969	0.0339422	0.0264886	0.0147596	0.0604389	0.116202
K06962	0.00401429	0.00401575	0.0083988	0.699596	0.768255
K06960	0.00943717	0.00931803	0.0116308	0.648124	0.724999
K06966	0.00810547	0.0123896	0.0125007	0.511917	0.609319
K00745	0.0261853	0.0245075	0.0167347	0.0965222	0.168382
K00743	0.0109853	0.0165626	0.0254262	0.0846367	0.150929
K08997	0.00110113	0.00266447	0.00599195	0.649964	0.725018
K07502	0.00245714	0.00178473	0.00079425	0.0176871	0.0534532
K08998	0.0160226	0.0183629	0.0198817	0.104732	0.179648
K16345	0.00764507	0.0064057	0.0040267	0.119304	0.198924
K09809	0.00934443	0.0163029	0.0238996	0.2475	0.355637
K10773	0.0280287	0.0299307	0.0312125	0.383119	0.492522
K15519	0.000471757	0.00133757	0.00408238	0.900947	0.926977
K11358	0.0159591	0.0118569	0.00455898	0.00798254	0.0416425
K07166	0.0119356	0.0105408	0.0087247	0.542747	0.634385
K07162	0.00228143	0.00148183	0.000772101	0.0145214	0.0494494
K00692	0.0055502	0.0115921	0.0138659	0.238188	0.344226
K00690	0.0142899	0.0287285	0.0511815	0.059355	0.114865
K00344	0.00240286	0.00358754	0.0018378	0.867529	0.898833
K00347	0.00238857	0.00154261	0.000635144	0.00973032	0.0433477
K09116	0.00220571	0.00195705	0.000793972	0.0298434	0.0698102
K09118	0.00181	0.00310681	0.00488039	0.614073	0.695056
K05822	0.00119557	0.00269966	0.00302746	0.594278	0.680724
K05825	0.00697627	0.0105439	0.00943337	0.706448	0.773914
K00526	0.0125393	0.0236444	0.0415657	0.0254661	0.0634101
K00527	0.0688658	0.0707306	0.0702844	0.922342	0.941196
K01839	0.0187909	0.025565	0.0209683	0.364682	0.474186
K01838	0.0194377	0.0311354	0.0529498	0.0647008	0.122327
K15524	0.00190066	0.00122127	0.00027778	0.0243839	0.0623004
K01835	0.0494794	0.0484785	0.0450335	0.221944	0.325282
K01834	0.0251379	0.0564574	0.0955431	0.0500304	0.100992
K04069	0.0381767	0.0318917	0.0186168	0.079286	0.143315
K04066	0.0348891	0.0372609	0.038181	0.233324	0.338039
K07729	0.0398285	0.0404276	0.0391903	0.803921	0.854413
K00798	0.0128499	0.0116299	0.0294761	0.463822	0.566077
K09022	0.0197682	0.0143943	0.00888625	0.051201	0.102574
K10009	0.0107973	0.0160016	0.024222	0.569799	0.659971
K02909	0.0195241	0.0241645	0.0311066	0.0315984	0.0731269
K02902	0.0100603	0.0125616	0.0155636	0.163823	0.254978
K00239	0.00442143	0.00308626	0.00153975	0.0180312	0.0539804
K15634	0.057899	0.109861	0.204253	0.0210208	0.05765
K15635	0.00994813	0.00789819	0.0031544	0.0332977	0.0755469
K15633	0.0337719	0.0260614	0.0139889	0.0272063	0.0655698
K14588	0.00471309	0.0108324	0.0218016	0.079268	0.143315
K01638	0.00302717	0.00180189	0.000187004	0.0218469	0.0588338
K01012	0.0121192	0.011684	0.0127271	0.395163	0.503126
K01011	0.00269514	0.00270036	0.00390865	0.669257	0.740653
K00831	0.021514	0.0154358	0.0107456	0.184767	0.282006
K00839	0.00184457	0.00353935	0.00828028	0.861206	0.893796
K13678	0.00750099	0.0169733	0.0284453	0.0468038	0.0961876
K00549	0.00280129	0.00481359	0.00790459	0.303904	0.414352
K02446	0.00191671	0.00116137	0.000696294	0.328745	0.439679
K01129	0.0252611	0.0193419	0.0106666	0.0254661	0.0634101
K15986	0.0231576	0.0257869	0.0299187	0.0967523	0.168382
K15987	0.00396571	0.00246571	0.00109649	0.0083151	0.041962
K02470	0.0872687	0.0908142	0.0935795	0.563439	0.65483
K05311	0.00629111	0.0137168	0.0254301	0.0174303	0.0534532
K02472	0.00406143	0.00437919	0.00416541	0.370559	0.479119
K02474	0.00275314	0.00218643	0.000985033	0.0367146	0.0805898
K02477	0.00793569	0.00589791	0.00401034	0.153451	0.242152
K02479	0.00362571	0.00448431	0.0042013	0.681895	0.752544
K01658	0.00530714	0.00443907	0.00421698	0.449449	0.553757
K01654	0.00319714	0.0013318	0.00069724	0.00936844	0.0426267
K01657	0.00899981	0.00675598	0.00552328	0.27173	0.380039
K02874	0.0282227	0.0347698	0.0428998	0.0227571	0.0599919
K02876	0.0288548	0.0354286	0.0429377	0.0111557	0.0444666
K02871	0.0295329	0.0369827	0.0437749	0.0117863	0.0454316
K02878	0.0315698	0.0386587	0.0454622	0.0193554	0.0551785
K02879	0.0273839	0.033202	0.0402141	0.0148248	0.0494494
K02053	0.00218014	0.00153609	0.0008896	0.039632	0.084809
K02050	0.0161365	0.0117911	0.00426892	0.00660183	0.0409142
K02056	0.0391117	0.0350686	0.0362554	0.638279	0.716675
K02057	0.0501593	0.0534463	0.0620845	0.781011	0.836022
K02055	0.002448	0.00164348	0.00087241	0.0370382	0.0810763
K02495	0.0467728	0.0353272	0.0209216	0.0785968	0.142936
K09748	0.0227967	0.0259739	0.0307522	0.0248866	0.0626558
K09747	0.0222959	0.0286911	0.033741	0.0291214	0.0691615
K06024	0.0211419	0.0246843	0.0282105	0.02018	0.0566466
K13292	0.0278821	0.0332251	0.0412291	0.0101665	0.0433477
K03476	0.00248586	0.00345345	0.00518645	0.689357	0.759375
K03475	0.00596143	0.00768597	0.00991604	0.710934	0.777757
K03471	0.00211829	0.00192255	0.00144759	0.263602	0.371942
K03470	0.0246909	0.0275376	0.0296637	0.0881127	0.155847
K03525	0.0238606	0.0186523	0.0116683	0.210093	0.311937
K12984	0.002546	0.0024271	0.000917795	0.0666626	0.125439
K17759	0.00706	0.00706884	0.0098403	0.906686	0.929675
K17758	0.0233466	0.0296532	0.0307425	0.248562	0.355637
K03095	0.00593013	0.0146617	0.0269123	0.0129681	0.0472396
K03091	0.0814155	0.067661	0.0444001	0.239515	0.345934
K17752	0.00196357	0.0012769	0.00060265	0.0293501	0.0691615
K03093	0.0101162	0.00680655	0.00447649	0.0342744	0.0772961
K03092	0.00688003	0.00530901	0.00575727	0.374105	0.482233
K02304	0.00278571	0.003773	0.0048616	0.890904	0.918338
K06113	0.00424714	0.00350257	0.00111829	0.0243839	0.0623004
K02303	0.00340429	0.00230356	0.000880822	0.00514151	0.0392895
K02429	0.00130214	0.00368945	0.0018167	0.636184	0.714659
K06119	0.00263414	0.00274381	0.000939981	0.0480785	0.0981311
K00759	0.0108207	0.0185084	0.0268966	0.00565013	0.0400976
K03652	0.0115682	0.0258793	0.0439648	0.0145402	0.0494494
K03650	0.0422844	0.0576219	0.0856829	0.0268538	0.0655698
K03655	0.0365882	0.0397463	0.0399795	0.324413	0.43486
K02855	0.0103691	0.00732798	0.00535597	0.197706	0.29631
K08697	0.000962571	0.001687	0.0012975	0.931227	0.94766
K11749	0.0279506	0.0308895	0.032188	0.0799177	0.144239
K11741	0.00267	0.0026053	0.00474241	0.985928	0.987998
K13920	0.00137986	0.00342871	0.00519102	0.188747	0.285245
K13922	0.000865429	0.00195442	0.0015067	0.537725	0.631714
K13923	0.0116419	0.0108273	0.00907389	0.442956	0.548456
K13929	0.000885	0.00298848	0.002718	0.966887	0.973035
K06201	0.0165891	0.0176281	0.0119712	0.151068	0.239025
K06200	0.0156763	0.0126591	0.0081063	0.190316	0.287135
K06207	0.0415979	0.0442931	0.0516643	0.150949	0.238994
K06206	0.0099533	0.00675917	0.00486721	0.0869516	0.154021
K06209	0.0106507	0.00783974	0.0050622	0.102849	0.177568
K11632	0.00380286	0.00342361	0.0034476	0.534322	0.629097
K11630	0.00219286	0.00200629	0.00184435	0.41918	0.524505
K11636	0.00103286	0.00395849	0.0173031	0.0955388	0.167614
K16248	0.00310571	0.0025543	0.00435844	0.615288	0.696102
K06972	0.0155494	0.0126224	0.00847129	0.243347	0.350832
K07082	0.0173026	0.0142347	0.0104262	0.124726	0.205807
K07085	0.00466007	0.0072189	0.00758535	0.770982	0.829379
K07088	0.0256102	0.0229801	0.0293603	0.533595	0.629097
K07089	0.0256008	0.0212896	0.0113924	0.0464865	0.095783
K00757	0.0110255	0.0115471	0.00788437	0.313458	0.425191
K00756	0.0132568	0.0149454	0.00944125	0.120966	0.201273
K10907	0.0169815	0.0151279	0.0127015	0.404088	0.509326
K09761	0.0175554	0.0190355	0.0175165	0.501565	0.599566
K07570	0.00429499	0.004476	0.00437613	0.919523	0.940009
K07571	0.00591714	0.00820776	0.0136316	0.587549	0.675395
K07574	0.0148529	0.0144778	0.0144415	0.961967	0.96898
K06379	0.0166392	0.0139376	0.00805136	0.10671	0.181734
K06378	0.0121177	0.0106923	0.00648564	0.160279	0.2502
K09817	0.0172131	0.0262397	0.0404233	0.034481	0.0772961
K09816	0.0166468	0.0233248	0.0349412	0.0470432	0.0964304
K09815	0.0109292	0.010402	0.00783693	0.358166	0.46878
K06374	0.013949	0.0122333	0.00849865	0.450247	0.553757
K06373	0.0140063	0.0120028	0.00916751	0.542378	0.634385
K09812	0.0208629	0.0170408	0.0103214	0.197169	0.295877
K09811	0.0192157	0.0156551	0.00972105	0.205639	0.306276
K01939	0.0343562	0.044781	0.0667729	0.011297	0.0444666
K01934	0.0188911	0.0228177	0.0281711	0.0207015	0.0570937
K01935	0.002391	0.00242061	0.00374551	0.787624	0.842344
K01937	0.0405236	0.0476069	0.0530132	0.0500304	0.100992
K00962	0.0481002	0.0374901	0.0222627	0.0429591	0.0902293
K00358	0.00450954	0.00798981	0.00964013	0.385603	0.494118
K07150	0.00924049	0.0148134	0.0289444	0.303904	0.414352
K00688	0.0635977	0.0480061	0.0327563	0.223764	0.326544
K07404	0.0123768	0.0188732	0.0299949	0.0156913	0.0512981
K00687	0.00624823	0.0153194	0.0261663	0.026419	0.0648515
K11184	0.00458714	0.00388346	0.00152972	0.0322828	0.0737805
K05833	0.0275184	0.034541	0.0499419	0.261306	0.369577
K05832	0.0277896	0.0352006	0.0568651	0.149874	0.237924
K05837	0.0237953	0.0298319	0.0353687	0.0147846	0.0494494
K02662	0.00019106	0.000946778	0.00325178	0.695325	0.764537
K01808	0.0243879	0.0179523	0.0100406	0.0262845	0.0648515
K15532	0.0105832	0.00660229	0.00324427	0.0135754	0.0477664
K00537	0.016428	0.0172027	0.0201069	0.46209	0.564251
K01803	0.0356939	0.0452994	0.0485778	0.0595479	0.114952
K01807	0.0129494	0.0271224	0.0402487	0.10327	0.177779
K01246	0.015324	0.02341	0.036692	0.164812	0.256184
K01240	0.00144743	0.0010861	0.00266119	0.750026	0.811593
K14260	0.00792807	0.00570277	0.00320603	0.06354	0.120514
K18214	0.00779106	0.00938484	0.019724	0.528537	0.624921
K02919	0.00348571	0.00283577	0.00228772	0.249211	0.356272
K02916	0.0131633	0.0192181	0.0241648	0.02018	0.0566466
K02914	0.00791411	0.0137289	0.022014	0.273677	0.381645
K01338	0.0432702	0.0345158	0.0253436	0.381255	0.490391
K15192	0.00225857	0.0023904	0.00065115	0.00679164	0.0410112
K02687	0.0239717	0.0280302	0.0354722	0.00852995	0.041962
K01790	0.0143402	0.0157623	0.0179451	0.822732	0.869518
K01791	0.0272821	0.0358199	0.0448315	0.0107278	0.0440558
K01060	0.000307786	0.00133469	0.00318742	0.90276	0.927272
K01066	0.0117186	0.0164922	0.0231878	0.585317	0.673369
K00824	0.00291857	0.0018823	0.00477782	0.284466	0.394613
K00826	0.0236975	0.0207783	0.0265954	0.400803	0.505719
K00823	0.00237386	0.00660171	0.00862039	0.26033	0.368415
K01488	0.0130704	0.0198035	0.0286642	0.132526	0.216284
K01489	0.0156854	0.0118992	0.007809	0.133431	0.217166
K01485	0.00300857	0.00750491	0.0105986	0.188512	0.285218
K01486	0.00960369	0.0076256	0.00763409	0.526325	0.623726
K01487	0.00876249	0.00858614	0.00913405	0.871411	0.901642
K01480	0.0100411	0.00826337	0.0067634	0.288853	0.399307
K01661	0.00299857	0.00619882	0.0125071	0.154721	0.243673
K01662	0.0388362	0.0469482	0.0547865	0.05165	0.103041
K05306	0.00548429	0.00408627	0.00200142	0.044813	0.0929039
K13590	0.00322	0.00602658	0.00988584	0.167982	0.26066
K01465	0.0310395	0.0368222	0.0395055	0.0492369	0.0997278
K01463	0.0122631	0.0112974	0.0134265	0.952957	0.961825
K02863	0.0340536	0.0413684	0.0484739	0.00924499	0.0426267
K01541	0.0059818	0.00358392	0.00149799	0.0110349	0.0444666
K02864	0.0297852	0.0366744	0.0431498	0.0290225	0.0691096
K02041	0.0151725	0.0202384	0.0302934	0.420541	0.525897
K05546	0.027342	0.0473608	0.0718988	0.073628	0.135344
K05540	0.0241512	0.020298	0.013297	0.320465	0.432682
K02049	0.027348	0.0191819	0.0100022	0.0135701	0.0477664
K02048	0.00263666	0.00156232	0.000167554	0.0237455	0.0614498
K03319	0.0042273	0.0121323	0.0257432	0.039092	0.084106
K03316	0.0085399	0.0174286	0.0300708	0.142109	0.227548
K03317	0.000909829	0.00246755	0.00602938	0.951661	0.960924
K03315	0.0152277	0.0298435	0.0475837	0.0838629	0.149885
K03310	0.0493223	0.0405741	0.0274264	0.353928	0.463741
K03311	0.0290117	0.0485453	0.0815971	0.0191719	0.0551785
K01548	0.00333714	0.00318103	0.00414468	0.255679	0.362693
K17103	0.00117129	0.0017519	0.00259963	0.722968	0.788752
K03790	0.0191108	0.0138915	0.0235696	0.140256	0.225354
K03798	0.0911837	0.090912	0.0880732	0.938694	0.950759
K03799	0.0116962	0.0282588	0.0432282	0.0618391	0.118608
K13281	0.00137757	0.00138541	0.00221916	0.780215	0.836022
K13280	0.00704431	0.00638337	0.00477953	0.251453	0.358403
K03402	0.0167131	0.0206398	0.0285151	0.443408	0.548456
K14717	0.00381429	0.00271745	0.00115079	0.0101665	0.0433477
K17722	0.000983286	0.0024552	0.0010825	0.800919	0.852361
K17723	0.00153014	0.00319588	0.0012758	0.666078	0.737643
K02315	0.0208784	0.0194689	0.0248471	0.411625	0.517732
K02316	0.0667018	0.0600535	0.0467551	0.0217851	0.0588338
K02313	0.0409113	0.0520192	0.0678457	0.0103197	0.0433477
K06168	0.0337799	0.0264947	0.0133355	0.0207179	0.0570937
K00053	0.0210779	0.0151709	0.00684084	0.012378	0.0461466
K11755	0.0174465	0.0126988	0.0057082	0.0101665	0.0433477
K11754	0.0287694	0.0340991	0.039368	0.00543893	0.0400253
K11753	0.0240464	0.0268856	0.0290439	0.066576	0.125375
K11752	0.00641143	0.0107586	0.0181554	0.0147216	0.0494494
K13932	0.000548857	0.00287486	0.00298131	0.956353	0.964437
K04835	0.00158071	0.00106209	0.00069931	0.070542	0.131187
K11991	0.0296811	0.0362752	0.0426071	0.00847212	0.041962
K07091	0.00210656	0.00130014	0.000130162	0.0179599	0.0538345
K07095	0.0333227	0.0288196	0.0223291	0.295344	0.405694
K01449	0.020789	0.0199851	0.010941	0.232901	0.337812
K07099	0.0158839	0.0123467	0.00752097	0.142419	0.227604
K07098	0.0208594	0.016408	0.0112545	0.273677	0.381645
K07560	0.0236629	0.0264457	0.0294096	0.0191524	0.0551785
K07566	0.0288598	0.0338635	0.0371189	0.037892	0.0822747
K07568	0.0233784	0.0185211	0.0131944	0.185207	0.282006
K10979	0.002841	0.00336969	0.0011187	0.0775611	0.141484
K09861	0.0180496	0.0269906	0.0428342	0.0170028	0.0530537
K10716	0.00909961	0.0158487	0.0226011	0.212465	0.313701
K01929	0.0334278	0.039888	0.0469642	0.0550794	0.107743
K01928	0.0515354	0.0672232	0.0860122	0.0319768	0.0734871
K01921	0.0440956	0.0458214	0.0544006	0.0609343	0.117061
K01926	0.0238137	0.028498	0.036775	0.0182307	0.0541699
K01925	0.0305088	0.0325352	0.0354816	0.0520202	0.103347
K01924	0.0326231	0.0390856	0.051538	0.0176871	0.0534532
K05946	0.00967309	0.015884	0.0253591	0.0271569	0.0655698
K06416	0.00338	0.0047163	0.00404355	0.43148	0.536204
K06415	0.000508493	0.00158411	0.00405442	0.362734	0.473719
K06412	0.0177029	0.0145521	0.00786479	0.08151	0.14689
K06941	0.0373262	0.0268899	0.0143055	0.0329671	0.0752003
K06948	0.00739879	0.0155946	0.0274007	0.0191719	0.0551785
K07141	0.00993217	0.00820457	0.00670269	0.275171	0.382833
K15585	0.00190557	0.0011877	0.00037936	0.0170028	0.0530537
K09134	0.00561971	0.00555868	0.00212672	0.155394	0.244571
K09132	0.00254	0.00227917	0.0010107	0.0905433	0.15979
K01817	0.00590857	0.00511614	0.00245451	0.108984	0.185475
K01814	0.0159653	0.0113448	0.00492597	0.0227339	0.0599919
K01811	0.0215147	0.0154055	0.00918651	0.0375073	0.0817282
K01810	0.0417431	0.0506474	0.0634338	0.0638048	0.120769
K05804	0.00356714	0.00209606	0.0011773	0.0174303	0.0534532
K04047	0.00670654	0.0150048	0.0197745	0.0790526	0.143315
K04043	0.0671807	0.0653749	0.0573803	0.231112	0.335626
K04042	0.031688	0.0404061	0.0530567	0.0293501	0.0691615
K04041	0.0194025	0.0148077	0.00864034	0.0582854	0.113248
K04566	0.00143286	0.00128436	0.000616775	0.0262427	0.0648515
K15051	0.0179225	0.0322861	0.0491592	0.05165	0.103041
K00782	0.000988714	0.00244939	0.0029464	0.122581	0.203535
K00783	0.0254978	0.0355749	0.0486797	0.00939717	0.0426267
K00784	0.0209547	0.0247274	0.0317278	0.0112357	0.0444666
K00786	0.00841113	0.00431532	0.00195414	0.00773924	0.0412807
K00788	0.0163049	0.0143115	0.0146617	0.662012	0.734912
K00789	0.0485567	0.0478005	0.0472279	0.499352	0.599323
K00033	0.0152607	0.0337218	0.0586134	0.105707	0.180752
K00031	0.0204982	0.0141949	0.00599327	0.011297	0.0444666
K01259	0.0119271	0.0326159	0.0715583	0.0294301	0.0691615
K01258	0.0256461	0.0358125	0.0496046	0.0503034	0.101115
K01255	0.00442429	0.00493383	0.00562404	0.321227	0.432682
K01043	0.00156386	0.00168481	0.000582184	0.0412223	0.087428
K01251	0.00428286	0.0028433	0.00128858	0.025031	0.0628011
K10026	0.00101327	0.00105417	0.00101525	0.135397	0.219916
K09004	0.000190371	0.00094703	0.00329132	0.271136	0.380039
K08239	0.00228109	0.00258665	0.0008911	0.275046	0.382833
K08234	0.00315	0.0029826	0.00672906	0.841342	0.876786
K00259	0.00326714	0.0026191	0.00445445	0.331657	0.442581
K00257	0.00251971	0.00154067	0.000566046	0.00346802	0.0363076
K02243	0.00635401	0.0151205	0.02715	0.0173829	0.0534532
K01071	0.00783916	0.0163436	0.0292579	0.0227339	0.0599919
K00812	0.0152963	0.0135569	0.0167856	0.724701	0.789921
K00817	0.0341384	0.0268179	0.0159403	0.0826621	0.148518
K08301	0.00682779	0.00759159	0.00545697	0.34392	0.455379
K08302	0.00283629	0.00361127	0.00517737	0.501167	0.599566
K08303	0.0522833	0.0414524	0.0263148	0.12602	0.207654
K02532	0.00226253	0.00130989	0.00083999	0.0735195	0.135344
K08309	0.00861241	0.00682191	0.00496463	0.141662	0.227002
K01493	0.0289805	0.0352318	0.0412443	0.0468038	0.0961876
K01491	0.030927	0.0334929	0.0352774	0.248618	0.355637
K05799	0.00959183	0.00722526	0.00627447	0.223764	0.326544
K01495	0.00736286	0.00792454	0.00748502	0.51324	0.609552
K03592	0.00387	0.00398626	0.00456453	0.345679	0.457454
K01677	0.0163138	0.0115372	0.00493408	0.0248866	0.0626558
K01679	0.00959864	0.0168412	0.0266858	0.14595	0.232623
K01678	0.0146178	0.0103999	0.00427827	0.0191719	0.0551785
K01476	0.00178557	0.0019435	0.00282225	0.603307	0.685798
K01470	0.00262143	0.00261746	0.00374816	0.465666	0.568037
K00433	0.0002344	0.00146381	0.00182333	0.47613	0.577847
K02782	0.00138114	0.0012653	0.00627438	0.474837	0.576864
K02783	0.00131186	0.0011041	0.00533718	0.426109	0.531466
K02781	0.00120829	0.0010172	0.00403924	0.561271	0.652628
K02897	0.00475571	0.00470293	0.00500267	0.602487	0.685192
K02895	0.0260993	0.0296879	0.0342994	0.0375073	0.0817282
K02890	0.0301242	0.0372245	0.0457258	0.0177655	0.0534532
K01786	0.0153219	0.0133515	0.00889947	0.213548	0.31491
K01785	0.0241899	0.0287048	0.039539	0.0185981	0.0547841
K01784	0.0495116	0.0564661	0.0662149	0.10984	0.186533
K02076	0.00110709	0.00446139	0.00955371	0.0229748	0.0599919
K02077	0.000853314	0.00415136	0.00833831	0.0176871	0.0534532
K02071	0.0176695	0.0226331	0.0342023	0.136863	0.221694
K02072	0.0152337	0.0200684	0.0324672	0.141614	0.227002
K01788	0.01212	0.0122157	0.0112788	0.661487	0.734912
K03309	0.000866143	0.00116083	0.00274401	0.764453	0.82347
K03308	0.0246169	0.0196243	0.0105192	0.0663726	0.125091
K03305	0.013224	0.0274095	0.0466216	0.034481	0.0772961
K03307	0.00340714	0.00667702	0.0150546	0.922656	0.941196
K03306	0.0129696	0.0105197	0.00767503	0.275171	0.382833
K02528	0.0390905	0.0495628	0.0588877	0.0161059	0.0519306
K02529	0.118201	0.133655	0.146006	0.00924499	0.0426267
K02099	0.0241374	0.0170825	0.00751656	0.0110349	0.0444666
K03783	0.0157321	0.0138762	0.0141375	0.412747	0.518051
K03785	0.0122855	0.0107464	0.00751135	0.123507	0.204633
K03786	0.00829859	0.00674169	0.00463434	0.287677	0.398142
K03789	0.0218657	0.0277835	0.0369591	0.0491031	0.0995413
K03417	0.00227557	0.00318762	0.00677756	0.398356	0.504174
K17732	0.00209129	0.00409726	0.0144727	0.182173	0.27881
K17734	0.00554143	0.00458036	0.0018358	0.039092	0.084106
K06179	0.0179417	0.0130999	0.00748715	0.0432475	0.0905162
K06223	0.0192526	0.0228367	0.0281221	0.832585	0.872058
K16511	0.00347714	0.00812409	0.0135637	0.0193554	0.0551785
K13542	0.00654573	0.0058616	0.00702078	0.484572	0.584228
K12234	0.00279779	0.00451638	0.00365327	0.675814	0.74687
K12410	0.0319559	0.0384843	0.0474394	0.0508712	0.102085
K07313	0.0108063	0.0143451	0.0213797	0.512022	0.609319
K07315	0.00391	0.00246974	0.0011601	0.0245309	0.0623331
K13940	0.000841714	0.00129695	0.00272073	0.973424	0.978344
K07319	0.020008	0.0171921	0.0129241	0.353928	0.463741
K16089	0.00185551	0.0013456	0.000118143	0.0225541	0.0599919
K12524	0.00230114	0.00142091	0.000135602	0.0128692	0.0470135
K11144	0.00804449	0.0164924	0.0274851	0.0248866	0.0626558
K11615	0.00101514	0.0013502	0.0026545	0.922565	0.941196
K12529	0.00309429	0.00250858	0.00122479	0.0237184	0.0614498
K02836	0.0340649	0.0391802	0.0425252	0.0443247	0.0920442
K10563	0.0121627	0.0196436	0.0280887	0.159898	0.250011
K13788	0.00241986	0.00196251	0.00154454	0.126608	0.208336
K06910	0.00787259	0.0172028	0.0269971	0.0347282	0.0772961
K12700	0.00900567	0.017201	0.0210648	0.406642	0.512165
K07559	0.00428694	0.00436236	0.00502876	0.693355	0.763426
K07223	0.00221443	0.00582265	0.0118674	0.111711	0.18877
K07220	0.0107494	0.0084022	0.00582024	0.261751	0.369767
K04753	0.00145457	0.00300551	0.0104305	0.598105	0.683574
K11382	0.00111722	0.00304849	0.00710488	0.10327	0.177779
K11145	0.0239859	0.0305148	0.0388975	0.0191719	0.0551785
K13735	0.00238057	0.00233927	0.000609832	0.0534734	0.105794
K05979	0.000808714	0.00178412	0.00406397	0.751051	0.812334
K00334	0.0142304	0.0102091	0.00440681	0.0176871	0.0534532
K08659	0.0411589	0.0982998	0.190557	0.0342744	0.0772961
K16264	0.00756997	0.0174099	0.0293432	0.150795	0.238908
K06407	0.0151359	0.0134205	0.0080538	0.285047	0.39519
K06406	0.0231409	0.0197825	0.0118862	0.193976	0.291452
K06403	0.00588429	0.00454417	0.00230862	0.0422443	0.0890414
K06402	0.002279	0.00257972	0.0027727	0.570575	0.660229
K07132	0.0105859	0.0127124	0.0130722	0.261573	0.369735
K07133	0.0583292	0.0519185	0.0337972	0.0655251	0.123787
K06959	0.0351601	0.0341175	0.026181	0.479652	0.58035
K06409	0.0306687	0.0276623	0.0207351	0.367671	0.477292
K07137	0.0454815	0.0370772	0.0202605	0.0495337	0.100244
K00540	0.0231356	0.032939	0.0526128	0.0375073	0.0817282
K09123	0.00178429	0.0015095	0.000558514	0.0207216	0.0570937
K03613	0.0179418	0.0134306	0.00836323	0.205639	0.306276
K09121	0.0107843	0.00726532	0.00318681	0.0135932	0.0477664
K01866	0.0403571	0.0466862	0.0525685	0.0469313	0.0963667
K01867	0.0349654	0.0417273	0.0489093	0.0147846	0.0494494
K01232	0.00670311	0.0120671	0.022937	0.656183	0.731272
K05813	0.0249977	0.0378868	0.0522801	0.313138	0.424999
K07455	0.0056217	0.0140427	0.0226899	0.0799177	0.144239
K01868	0.0570447	0.0719832	0.0935977	0.0686612	0.128189
K05810	0.0117736	0.0100642	0.00694173	0.322762	0.43411
K07106	0.0121042	0.0161726	0.00789359	0.363402	0.474072
K04032	0.00286286	0.00323277	0.00473352	0.481123	0.58154
K04030	0.00253857	0.00285768	0.00421281	0.468261	0.570036
K04031	0.00481857	0.00580127	0.00526828	0.640236	0.717521
K09705	0.000571	0.00115977	0.00307443	0.979243	0.982125
K07047	0.0221474	0.0205816	0.0148945	0.313138	0.424999
K07043	0.0188523	0.0147348	0.00721262	0.0244226	0.0623004
K07040	0.00701493	0.0146934	0.0275977	0.00696159	0.0410112
K00797	0.0132969	0.0107942	0.0083703	0.223764	0.326544
K00796	0.00929227	0.00870817	0.0075839	0.353928	0.463741
K00027	0.0245052	0.022281	0.0181706	0.446181	0.55103
K00794	0.0052	0.00897109	0.0165643	0.0148248	0.0494494
K00793	0.00542143	0.00912079	0.0164849	0.0103197	0.0433477
K00791	0.0289453	0.0327511	0.0324486	0.324413	0.43486
K01269	0.0400557	0.0344251	0.0279485	0.472849	0.575328
K09015	0.00324557	0.00800793	0.0156298	0.0546316	0.107373
K09014	0.00434	0.00808096	0.0113493	0.221768	0.325224
K09013	0.0192154	0.0190448	0.0156603	0.367671	0.477292
K01144	0.00135357	0.00156428	0.00093336	0.573347	0.661605
K01267	0.0162954	0.0135104	0.00972985	0.459999	0.562529
K10039	0.0127218	0.0269932	0.0490645	0.0439594	0.0914447
K06147	0.586111	0.474023	0.357583	0.00847212	0.041962
K00248	0.0129813	0.0132289	0.013374	0.291849	0.402515
K00243	0.0123601	0.0182877	0.0274591	0.00993739	0.0433477
K00244	0.0227027	0.0395971	0.0620717	0.0475526	0.0972241
K02669	0.0092372	0.00672401	0.0049989	0.106456	0.181561
K04763	0.105884	0.088833	0.068784	0.0436465	0.0911913
K04769	0.0195157	0.015662	0.00940022	0.140256	0.225354
K00805	0.0112391	0.0152977	0.0164267	0.572908	0.661605
K00800	0.0204204	0.0160963	0.0096951	0.0986464	0.171303
K08317	0.00137314	0.0010024	0.00429121	0.32342	0.434655
K08316	0.0229409	0.0244649	0.0255915	0.552996	0.644892
K14647	0.00892697	0.00981204	0.015002	0.398356	0.504174
K01689	0.0460257	0.0609734	0.0670817	0.230327	0.33469
K01686	0.0170968	0.0118034	0.00907758	0.208125	0.3094
K01681	0.0323924	0.0232663	0.0101202	0.00639699	0.0401564
K02798	0.00195929	0.0016042	0.00452287	0.533595	0.629097
K01442	0.0233747	0.0339786	0.0401673	0.14595	0.232623
K01443	0.0320249	0.0357415	0.0409192	0.318726	0.430867
K01446	0.000641571	0.00296343	0.00732505	0.832538	0.872058
K01447	0.0103861	0.00924724	0.0100263	0.807942	0.856016
K01448	0.0444419	0.0366638	0.0321177	0.466512	0.568777
K02793	0.0144376	0.0218117	0.0227451	0.476725	0.578274
K02795	0.0321488	0.0523896	0.0626073	0.104732	0.179648
K02794	0.0263173	0.0382003	0.0514128	0.0406699	0.0864869
K02796	0.032389	0.0490425	0.0688981	0.0510098	0.102277
K00941	0.023388	0.035332	0.0530196	0.0254661	0.0634101
K02888	0.0229883	0.0269475	0.029448	0.0231317	0.0602534
K02887	0.0264853	0.0311331	0.0339112	0.0869516	0.154021
K02886	0.0409859	0.0480827	0.0568521	0.0176871	0.0534532
K02881	0.0278133	0.0339127	0.0416223	0.0123276	0.0461466
K13730	0.00430857	0.00522934	0.00273828	0.274703	0.382833
K04564	0.00724557	0.00654983	0.00453065	0.228895	0.332812
K04567	0.043727	0.0487386	0.0570543	0.0157966	0.0513498
K01041	0.00107443	0.00168883	0.00244235	0.806036	0.855517
K01042	0.00534857	0.00500095	0.00589752	0.458622	0.562529
K01048	0.002237	0.00260881	0.00282144	0.708132	0.775311
K03338	0.00240314	0.00357336	0.00634667	0.898397	0.924752
K02242	0.0146097	0.0215965	0.0314254	0.00933028	0.0426267
K02240	0.00661901	0.0161226	0.0297813	0.00939717	0.0426267
K02530	0.00326594	0.00597176	0.0040664	0.258126	0.365729
K03335	0.00366143	0.00399419	0.00728518	0.87945	0.908778
K03336	0.00344143	0.00504538	0.00870852	0.836559	0.874301
K03337	0.00177243	0.00287842	0.00608601	0.740818	0.804544
K02086	0.00566199	0.0109228	0.0193852	0.0244226	0.0623004
K02081	0.00177314	0.00111224	0.00037982	0.0104308	0.0435439
K02082	0.00785873	0.00960032	0.00753799	0.368435	0.477764
K03429	0.0138121	0.0224472	0.0312872	0.0451728	0.0934798
K03424	0.040774	0.046447	0.0518584	0.089077	0.157435
K03426	0.00824264	0.00756122	0.00828683	0.438807	0.544927
K03427	0.0595404	0.054853	0.0485543	0.0851564	0.151629
K03930	0.00753309	0.00560276	0.00237239	0.0244226	0.0623004
K03205	0.146475	0.0990458	0.0414107	0.00310086	0.0363076
K03752	0.00218343	0.00201482	0.00226968	0.421994	0.527438
K03753	0.00346286	0.004318	0.00439243	0.682666	0.752787
K03750	0.00561857	0.00691708	0.00622891	0.526743	0.623726
K02068	0.0053515	0.0108378	0.0345852	0.0475526	0.0972241
K03758	0.00569279	0.0206903	0.0338758	0.0400657	0.0855836
K03759	0.00127763	0.00146322	0.00182351	0.425032	0.530679
K06148	0.0849789	0.122078	0.155024	0.169762	0.26277
K02338	0.0375889	0.0471814	0.0606374	0.0148248	0.0494494
K02337	0.0557787	0.0546568	0.0503251	0.321338	0.432682
K02335	0.0525474	0.0563325	0.0731021	0.2154	0.317445
K02334	0.0160341	0.0206723	0.0232095	0.342558	0.455091
K16899	0.0343552	0.0373329	0.0425379	0.18832	0.285218
K16898	0.0402228	0.044798	0.0456542	0.473707	0.575785
K03688	0.0124733	0.012034	0.0137602	0.961095	0.968809
K03110	0.0301492	0.0337076	0.0368189	0.0683118	0.127937
K07305	0.00493649	0.0131662	0.0248527	0.0180844	0.054072
K07304	0.00712961	0.0146944	0.0248015	0.0157966	0.0513498
K07770	0.002219	0.00149894	0.00047576	0.051937	0.103347
K13953	0.00477407	0.0158704	0.0258414	0.200619	0.299615
K13954	0.00890116	0.0176946	0.0248037	0.777037	0.833263
K07301	0.00671104	0.00598807	0.00396049	0.131762	0.215626
K07300	0.00108291	0.00145685	0.00296252	0.807942	0.856016
K16092	0.0022277	0.00129123	0.000167641	0.0389947	0.084106
K12556	0.000743171	0.002092	0.0018965	0.0621765	0.119064
K06896	0.00242857	0.00258571	0.00468552	0.625898	0.706765
K06897	0.00667429	0.00584008	0.00441395	0.460208	0.562529
K06898	0.0100934	0.00647488	0.00291131	0.0177655	0.0534532
K06328	0.00179257	0.00115776	0.000333635	0.0693497	0.129272
K09684	0.00425714	0.00283077	0.0015385	0.0271569	0.0655698
K09685	0.00782097	0.0196766	0.0398076	0.00776825	0.0412807
K05966	0.00421	0.00835652	0.0178674	0.507571	0.60523
K05964	0.00188286	0.002316	0.00747015	0.499863	0.599566
K08641	0.00185543	0.0014044	0.00321061	0.893795	0.920809
K01467	0.00152343	0.00116766	0.00123256	0.0480785	0.0981311
K00656	0.0549068	0.045472	0.0250409	0.0443247	0.0920442
K00655	0.0318769	0.0337346	0.0349575	0.493051	0.592528
K00302	0.00196143	0.00147377	0.0006418	0.0122149	0.0461466
K00651	0.0215156	0.0209822	0.0298574	0.357801	0.468559
K06436	0.00309129	0.0035219	0.00417894	0.773609	0.831455
K06438	0.0120182	0.0109258	0.00684928	0.232452	0.337367
K10823	0.0260609	0.026472	0.0265797	0.824693	0.869518
K07124	0.0219295	0.0391416	0.0475859	0.00776825	0.0412807
K09167	0.00102243	0.0016423	0.0031866	0.820217	0.867866
K01870	0.0636258	0.0628254	0.0562199	0.137345	0.222173
K01873	0.0530958	0.055864	0.0513079	0.133552	0.217215
K01872	0.0602632	0.0638736	0.0627202	0.460208	0.562529
K01876	0.0547926	0.0535408	0.0500533	0.602487	0.685192
K01879	0.00733404	0.0158919	0.0267933	0.039632	0.084809
K01878	0.00660253	0.0142456	0.0256745	0.027077	0.0655698
K06956	0.0056972	0.00756591	0.00615159	0.758153	0.818901
K04023	0.00565714	0.00589331	0.0087964	0.361348	0.472167
K04024	0.00175414	0.0022752	0.001462	0.633593	0.712418
K04027	0.00548571	0.00937063	0.0107519	0.784726	0.839621
K04026	0.00305143	0.00465895	0.00569201	0.661487	0.734912
K04029	0.00469753	0.00515396	0.00505975	0.632731	0.711785
K00018	0.0102595	0.00674222	0.00503347	0.096249	0.168365
K07056	0.033938	0.0382762	0.0450714	0.124726	0.205807
K07050	0.00584	0.00497254	0.00520987	0.552996	0.644892
K07053	0.0176405	0.0154555	0.0116203	0.26742	0.376217
K00010	0.0117042	0.0123546	0.0221332	0.932965	0.94766
K00011	0.000746857	0.002165	0.00763761	0.34725	0.458009
K00013	0.0188622	0.0133128	0.00550252	0.0101665	0.0433477
K00014	0.0210634	0.0167433	0.0141954	0.481123	0.58154
K07058	0.0171661	0.0233835	0.0330715	0.00993739	0.0433477
K00016	0.0426857	0.0807321	0.118906	0.0207015	0.0570937
K12555	0.00798533	0.0185313	0.0313606	0.026419	0.0648515
K10040	0.00233343	0.00928291	0.020286	0.026419	0.0648515
K00278	0.0101514	0.00983497	0.0111562	0.446181	0.55103
K01308	0.00677143	0.00528034	0.00213177	0.018791	0.0550803
K01305	0.00588143	0.00506206	0.0054091	0.248618	0.355637
K01304	0.0169418	0.0244509	0.0297512	0.177981	0.273447
K04773	0.00152443	0.00115988	0.00062383	0.158526	0.248517
K02652	0.00249143	0.0023375	0.00405917	0.512022	0.609319
K02653	0.00601286	0.00564031	0.0079172	0.501394	0.599566
K02654	0.00539714	0.00709812	0.0184021	0.0848972	0.151281
K00878	0.0125948	0.0126122	0.0125203	0.832585	0.872058
K13634	0.0089987	0.0137962	0.012886	0.630154	0.710131
K13637	0.00238171	0.00143932	0.000427316	0.0164547	0.0522842
K00876	0.0340251	0.0332664	0.0362814	0.858174	0.891038
K00874	0.0255488	0.0179697	0.00964479	0.0177655	0.0534532
K04487	0.0634575	0.0691222	0.077322	0.0215884	0.0586005
K04486	0.0162368	0.0152726	0.0131508	0.479652	0.58035
K04485	0.0312579	0.0376233	0.0462646	0.0111557	0.0444666
K04488	0.0152509	0.0172011	0.0179115	0.413449	0.51866
K02042	0.0281293	0.0399682	0.0624169	0.398944	0.504174
K01273	0.0142898	0.0117402	0.00710772	0.196365	0.294857
K01270	0.0136986	0.0133285	0.0124821	0.459999	0.562529
K02044	0.0230564	0.0393037	0.0679523	0.305666	0.416279
K01698	0.0100195	0.00931673	0.00796472	0.396239	0.503959
K15920	0.00449857	0.00288653	0.00144859	0.0175589	0.0534532
K15921	0.00503714	0.00343645	0.00147003	0.0254375	0.0634101
K01695	0.00920111	0.00746522	0.00407736	0.131762	0.215626
K01696	0.0109319	0.00921287	0.00537883	0.037034	0.0810763
K01693	0.0141656	0.0101563	0.00443585	0.018791	0.0550803
K03700	0.0118605	0.0165647	0.0239721	0.0535826	0.105835
K00903	0.0166902	0.025321	0.0372874	0.0551356	0.107743
K00901	0.00891451	0.0110478	0.0143866	0.573428	0.661605
K01451	0.00273857	0.00216829	0.0012954	0.104882	0.179776
K01055	0.000721571	0.00132592	0.00281949	0.827781	0.87105
K05515	0.0317588	0.0252001	0.0165567	0.324156	0.43486
K02502	0.00610429	0.00394564	0.00226014	0.024648	0.0625639
K02503	0.0248346	0.0286962	0.0334663	0.0148248	0.0494494
K02509	0.0012	0.00490428	0.00764526	0.11925	0.198924
K11786	0.00475244	0.00620352	0.00171438	0.567478	0.657602
K12940	0.00201214	0.00273529	0.00388592	0.534322	0.629097
K12943	0.00192543	0.00108024	0.000280555	0.00347747	0.0363076
K12942	0.00498571	0.00477565	0.00681826	0.412186	0.517891
K02434	0.0239396	0.0329002	0.0432718	0.0845503	0.150888
K02435	0.0115243	0.0184638	0.0290783	0.0604389	0.116202
K03439	0.0256756	0.0291772	0.0337385	0.0582854	0.113248
K03929	0.0114468	0.00931821	0.00583594	0.0417302	0.0882697
K05352	0.00108429	0.0011666	0.00316557	0.967069	0.973035
K02433	0.0263621	0.0362324	0.0465383	0.190381	0.287135
K03925	0.0231784	0.0263482	0.0265734	0.374105	0.482233
K03924	0.0172485	0.012001	0.00543121	0.019362	0.0551785
K03431	0.0354305	0.0380637	0.0415013	0.139701	0.224916
K03430	0.00462143	0.00376282	0.00170287	0.0604389	0.116202
K03437	0.0334126	0.0363103	0.0390281	0.103587	0.178068
K03744	0.0142478	0.0251009	0.0401012	0.0546316	0.107373
K03210	0.00526143	0.00645465	0.0101354	0.630368	0.710131
K03217	0.037069	0.0604694	0.103987	0.00939717	0.0426267
K03216	0.0262433	0.0287362	0.0335799	0.0207179	0.0570937
K03215	0.0573561	0.0701116	0.0830453	0.141277	0.226843
K03742	0.0137664	0.0155916	0.0157702	0.708373	0.775311
K03218	0.0326509	0.0412691	0.0495627	0.0366373	0.0805682
K06890	0.0178938	0.0278085	0.035389	0.295746	0.406013
K02348	0.00454357	0.0130796	0.0230481	0.293423	0.40352
K06158	0.0432759	0.0475408	0.0498303	0.188448	0.285218
K00510	0.000152929	0.00080793	0.0027057	0.444444	0.549452
K02342	0.0157753	0.0223566	0.0319496	0.0131879	0.0473889
K02343	0.0488294	0.0548572	0.0563558	0.0686612	0.128189
K02341	0.0132257	0.0181893	0.0289123	0.0448555	0.0929039
K02346	0.0426978	0.0393965	0.0369435	0.489764	0.589
K04074	0.0111288	0.0169319	0.0267942	0.015336	0.0505411
K07238	0.0287559	0.0232552	0.0117779	0.0630497	0.120114
K03697	0.0065436	0.016068	0.0295859	0.0103197	0.0433477
K03696	0.0521393	0.0670451	0.0974814	0.0422443	0.0890414
K03695	0.0631688	0.0518566	0.0349477	0.0142707	0.0494193
K17623	0.00523714	0.00673619	0.0217435	0.0350287	0.0777474
K16868	0.00208157	0.00108889	0.000837923	0.0166423	0.0525246
K16869	0.0011517	0.00530817	0.00806456	0.0571403	0.111477
K07038	0.00348343	0.00815552	0.0211631	0.824645	0.869518
K03699	0.0376024	0.0378552	0.0389686	0.666229	0.737643
K03698	0.0162692	0.0213567	0.0291962	0.0191719	0.0551785
K03326	0.00354579	0.00183029	0.00041088	0.0107278	0.0440558
K03325	0.00567289	0.012221	0.0445066	0.110552	0.187209
K03324	0.0226034	0.0190995	0.0121529	0.297765	0.408314
K03322	0.00672894	0.0172534	0.0225817	0.116974	0.196549
K03320	0.0166921	0.0161088	0.0143422	0.613447	0.695006
K03328	0.0187387	0.0289962	0.0579105	0.0721815	0.133715
K03106	0.0350459	0.0380339	0.0391951	0.188769	0.285245
K03101	0.0181033	0.0192254	0.0196931	0.73031	0.795638
K04759	0.0711363	0.0554712	0.0353089	0.219467	0.32293
K17245	0.00288557	0.00639312	0.0201271	0.142193	0.227548
K06714	0.00291143	0.00178612	0.000941572	0.0191524	0.0551785
K04750	0.00231986	0.00534839	0.00748898	0.430918	0.536064
K06881	0.0269525	0.0338579	0.0436855	0.0229748	0.0599919
K06331	0.00606429	0.00562272	0.00553431	0.622202	0.702924
K06330	0.00409857	0.00272104	0.00149462	0.0239692	0.0617608
K06885	0.012384	0.0229323	0.037672	0.0307166	0.0713631
K06334	0.0167926	0.013882	0.00846419	0.181383	0.27778
K10947	0.0342618	0.0299989	0.0226533	0.185396	0.282114
K09691	0.0236221	0.0208236	0.0189666	0.662012	0.734912
K09690	0.0182477	0.0123883	0.00495062	0.00524752	0.0392895
K11704	0.0106017	0.0220663	0.0457679	0.0347282	0.0772961
K09692	0.00410714	0.00568367	0.00500987	0.714908	0.781654
K11531	0.00195929	0.0013683	0.00246915	0.443408	0.548456
K07590	0.001234	0.0019822	0.00318051	0.836559	0.874301
K14060	0.000766229	0.000766	0.00674401	0.282364	0.391926
K07443	0.00839327	0.00838154	0.00800927	0.77642	0.833263
K07441	0.00428451	0.00454332	0.0018552	0.102535	0.177153
K07447	0.0235272	0.0294527	0.0359491	0.00744996	0.0412807
K00645	0.0202881	0.0209469	0.0234354	0.535535	0.629761
K08679	0.00395286	0.00320238	0.00116979	0.0243839	0.0623004
K07448	0.00901527	0.0104832	0.0206209	0.210761	0.311958
K07118	0.0118458	0.0146708	0.00627009	0.385032	0.493711
K00640	0.0210763	0.0172592	0.0110025	0.291849	0.402515
K10542	0.0154951	0.0105161	0.0072814	0.0960964	0.168222
K10541	0.010965	0.00875624	0.00704307	0.210737	0.311958
K10540	0.0139732	0.0105619	0.00808958	0.176454	0.271666
K06421	0.00924307	0.00884061	0.00892685	0.600373	0.684636
K05613	0.00144014	0.00266279	0.00423754	0.891011	0.918338
K01845	0.0149376	0.0130729	0.00976017	0.317536	0.429501
K00005	0.00931879	0.0109379	0.00942586	0.473438	0.575751
K00003	0.0260952	0.0270448	0.0346198	0.12792	0.210205
K01187	0.0343086	0.0381871	0.0449015	0.489764	0.589
K00001	0.0109609	0.0151635	0.022404	0.0775611	0.141484
K03811	0.00848354	0.0180912	0.0307447	0.043825	0.0914042
K00009	0.00276143	0.0024951	0.00470075	0.830888	0.872058
K00008	0.0164946	0.020797	0.0271446	0.073628	0.135344
K15889	0.000559286	0.00125866	0.00147288	0.552004	0.644364
K02469	0.088047	0.0931334	0.0943665	0.541273	0.634385
K07067	0.00170429	0.00327562	0.00542663	0.649964	0.725018
K07069	0.00156829	0.00133875	0.00052177	0.0524704	0.103982
K17062	0.000146	0.00094551	0.00263252	0.567478	0.657602
K03147	0.0125001	0.00918504	0.00692797	0.11925	0.198924
K08483	0.0392445	0.0473784	0.0568076	0.0503034	0.101115
K00262	0.0329979	0.0236084	0.0176698	0.11925	0.198924
K00266	0.0568528	0.0435934	0.0248288	0.0655797	0.123792
K00265	0.0351583	0.0245614	0.0109311	0.00636011	0.0401564
K01990	0.353879	0.338291	0.311506	0.364558	0.474186
K04744	0.0026929	0.00107986	9.1027e-05	0.0179379	0.0538345
K01518	0.00249	0.00169552	0.000695874	0.0091567	0.0426267
K01515	0.0235619	0.0275039	0.0313717	0.0487039	0.0992379
K00869	0.00497819	0.011558	0.0213492	0.0160566	0.0519306
K00868	0.0234728	0.0230467	0.0273578	0.452601	0.556366
K18149	0.00634714	0.00469908	0.0025394	0.0319768	0.0734871
K00864	0.0338254	0.0408894	0.054642	0.0134781	0.0476426
K00867	0.00900964	0.0181244	0.033107	0.0431348	0.0904391
K01192	0.00855631	0.0074096	0.00298219	0.0350287	0.0777474
K01190	0.0494272	0.0544813	0.0606594	0.252653	0.35947
K01191	0.0201717	0.0223553	0.0206389	0.454762	0.558446
K01196	0.00688143	0.00622622	0.00546673	0.520863	0.617684
K01194	0.00264789	0.00168746	0.00021346	0.0145848	0.0494494
K01195	0.0277637	0.0198449	0.0121394	0.0508712	0.102085
K01198	0.00871931	0.00543967	0.0026704	0.00892064	0.0423997
K01200	0.0258425	0.0239653	0.0331638	0.770982	0.829379
K15719	0.00568516	0.0109773	0.0204482	0.781011	0.836022
K01207	0.0196654	0.019263	0.0211194	0.940079	0.950759
K01205	0.00184243	0.00370572	0.00617546	0.87945	0.908778
K01209	0.0212489	0.0116651	0.0058165	0.00852995	0.041962
K13714	0.00410161	0.0148997	0.0301837	0.0544646	0.107373
K01423	0.00302884	0.00350094	0.00120499	0.351369	0.461148
K01421	0.00851874	0.0136166	0.0240279	0.458177	0.562351
K00919	0.0195904	0.0192333	0.0208345	0.8485	0.882528
K01424	0.0228372	0.0307722	0.0437654	0.0272063	0.0655698
K01425	0.0080807	0.0165425	0.019833	0.265776	0.374567
K03389	0.00203071	0.00175244	0.000757144	0.0332744	0.0755469
K02647	0.0136739	0.0129948	0.0120994	0.807942	0.856016
K03595	0.0278284	0.0300071	0.031511	0.246122	0.353977
K03596	0.0454416	0.0464274	0.0421312	0.128051	0.210275
K03590	0.0110158	0.0193951	0.0295006	0.017663	0.0534532
K02519	0.0430977	0.0441274	0.042545	0.706448	0.773914
K03593	0.0187813	0.0143361	0.00920536	0.287318	0.398107
K01736	0.0212692	0.0162996	0.010555	0.233482	0.338039
K01737	0.00154129	0.0021693	0.00354833	0.501459	0.599566
K01734	0.0200426	0.0136852	0.00848379	0.0322682	0.0737805
K01735	0.0195715	0.0160728	0.0104537	0.276296	0.384174
K01733	0.0280237	0.0262557	0.0296047	0.438956	0.544927
K01738	0.031995	0.0336053	0.0395534	0.648124	0.724999
K01739	0.00355571	0.00484751	0.00817487	0.656014	0.731272
K05343	0.0119361	0.00871267	0.00351309	0.0248866	0.0626558
K02424	0.0128705	0.0154395	0.0186725	0.662012	0.734912
K05349	0.0690022	0.057253	0.0213172	0.0194015	0.0551785
K02428	0.0294982	0.0402029	0.0470983	0.0227571	0.0599919
K03778	0.0295406	0.0622426	0.100398	0.0211283	0.057812
K12373	0.0176285	0.0181754	0.0206259	0.482653	0.582503
K02358	0.0592609	0.0615122	0.0597505	0.732632	0.796746
K02355	0.163543	0.20115	0.256377	0.167982	0.26066
K02356	0.0329849	0.0426516	0.0586528	0.079286	0.143315
K12113	0.00164171	0.0017924	0.0008202	0.371962	0.480394
K07322	0.00123584	0.00142518	0.00253104	0.6573	0.732175
K03177	0.0261046	0.0279749	0.0298221	0.188512	0.285218
K12574	0.0536977	0.0732587	0.0975188	0.0439594	0.0914447
K12573	0.033504	0.0393711	0.0461901	0.034481	0.0772961
K16052	0.00532714	0.00542185	0.00395484	0.252913	0.359624
K07216	0.00181543	0.00162155	0.000714839	0.0524232	0.103975
K07213	0.00376976	0.00627201	0.00428119	0.600373	0.684636
K16457	0.000687929	0.00551517	0.00781219	0.185207	0.282006
K06180	0.0736842	0.0926741	0.110411	0.0356174	0.0788341
K06182	0.00297286	0.00333451	0.00459175	0.852097	0.885884
K06183	0.0217667	0.0264513	0.0324793	0.0877538	0.155327
K11717	0.0194079	0.0203389	0.0217434	0.674743	0.746031
K06187	0.0288387	0.0349045	0.0413957	0.0102393	0.0433477
K05916	0.00139814	0.00194072	0.00421285	0.940079	0.950759
K01132	0.00102643	0.001794	0.00201043	0.467235	0.569368
K07586	0.00514886	0.00548297	0.00512497	0.706448	0.773914
K02236	0.004885	0.00718951	0.00679882	0.662012	0.734912
K10440	0.024548	0.0185954	0.0100627	0.0385288	0.0831943
K10441	0.0227043	0.0165842	0.010634	0.0787038	0.143022
K05985	0.0123381	0.0239918	0.0419127	0.0103197	0.0433477
K07450	0.0146635	0.0292248	0.0647429	0.0638048	0.120769
K07452	0.00425571	0.00457111	0.00547761	0.610532	0.692033
K07107	0.0097895	0.00860899	0.00858383	0.921849	0.941196
K07105	0.00940627	0.00712232	0.00364748	0.027077	0.0655698
K07456	0.0363162	0.042429	0.0493099	0.0229748	0.0599919
K07459	0.00236814	0.0021913	0.00503907	0.987606	0.989264
K07109	0.00239779	0.00141175	0.000120206	0.0231842	0.0603243
K00676	0.00285243	0.00273111	0.00295868	0.41769	0.523154
K10530	0.00133037	0.00388598	0.00394731	0.649964	0.725018
K07696	0.0002656	0.00273121	0.00167924	0.0943329	0.165865
K00158	0.0113512	0.0260284	0.0513721	0.0238588	0.0615429
K07699	0.0278034	0.0239129	0.0117044	0.0454185	0.0939068
K16291	0.00327569	0.00175619	0.000174677	0.0201737	0.0566466
K02445	0.00354714	0.0105132	0.0242076	0.0207015	0.0570937
K02112	0.0336543	0.0387828	0.0427517	0.0736029	0.135344
K01854	0.0234748	0.0292967	0.0366718	0.123586	0.204633
K00077	0.0120522	0.0201892	0.0340387	0.00573337	0.0400976
K00074	0.0138396	0.0186361	0.0282449	0.575186	0.663068
K00075	0.0293952	0.0359764	0.0412071	0.0117863	0.0454316
K00078	0.00735286	0.00589823	0.0079107	0.501167	0.599566
K07079	0.054678	0.0378325	0.0161778	0.0162379	0.0520579
K07078	0.00569157	0.0114275	0.0133414	0.264855	0.37349
K07076	0.00273229	0.00331285	0.00470823	0.832208	0.872058
K00299	0.000787714	0.00063625	0.00365611	0.578128	0.666062
K00297	0.0148614	0.0128942	0.0102441	0.535535	0.629761
K00290	0.01398	0.00988441	0.00416922	0.0207015	0.0570937
K01989	0.0276025	0.0380705	0.0541646	0.228377	0.332261
K00104	0.00692003	0.0126447	0.0223	0.0293501	0.0691615
K00100	0.0335691	0.0256188	0.0142093	0.0422443	0.0890414
K00101	0.00893643	0.015356	0.0378161	0.0615383	0.118126
K00857	0.0155258	0.0223052	0.0357525	0.019472	0.0551785
K00850	0.0695111	0.061449	0.0470323	0.121516	0.202047
K00851	0.00916187	0.0221426	0.0313193	0.255679	0.362693
K00852	0.0264527	0.0341307	0.0402421	0.0683118	0.127937
K04758	0.0127545	0.00992201	0.00684763	0.18832	0.285218
K01507	0.0244513	0.018232	0.00705392	0.015336	0.0505411
K00858	0.0237002	0.0272393	0.0349245	0.0332977	0.0755469
K00859	0.0197265	0.0246115	0.0320609	0.00916983	0.0426267
K04751	0.00740651	0.005401	0.00267689	0.027077	0.0655698
K16695	0.00166971	0.00253692	0.0024238	0.64924	0.725018
K01183	0.00241657	0.00905949	0.0145951	0.370685	0.479119
K01186	0.00524286	0.00712148	0.010573	0.88425	0.912552
K01210	0.00178843	0.00163295	0.000761931	0.0362029	0.0797618
K01212	0.00452	0.0045814	0.0032877	0.390142	0.499398
K01215	0.0142618	0.0164576	0.0255238	0.392617	0.50093
K02744	0.000873286	0.00100089	0.00124524	0.400576	0.5057
K01439	0.0314181	0.0513821	0.0697504	0.105196	0.180185
K00926	0.0202394	0.0203825	0.026517	0.146763	0.233296
K00927	0.0399926	0.043746	0.046821	0.0838629	0.149885
K00928	0.0345298	0.0379734	0.0507196	0.0448555	0.0929039
K00929	0.00809036	0.00704509	0.0074769	0.349264	0.459649
K01436	0.00971644	0.00827852	0.00738339	0.303904	0.414352
K10124	0.00214204	0.00140517	0.000164671	0.037896	0.0822747
K02982	0.0347378	0.0425967	0.0553117	0.0162545	0.0520579
K02988	0.0313616	0.0386231	0.0480382	0.017663	0.0534532
K03583	0.00209829	0.00110845	0.000134202	0.0128863	0.0470135
K03582	0.00239151	0.00126589	0.000173059	0.0310761	0.072058
K03581	0.0504554	0.0486254	0.0447564	0.210093	0.311937
K03587	0.0197862	0.0161145	0.00804249	0.0207179	0.0570937
K02563	0.0301996	0.0326948	0.0346538	0.0790257	0.143315
K03588	0.0478441	0.0460314	0.040075	0.0862447	0.153224
K02564	0.033781	0.0390143	0.0483163	0.133431	0.217166
K12960	0.0156167	0.0126832	0.00831055	0.392505	0.50093
K16904	0.00291429	0.0022314	0.00149351	0.0818341	0.147141
K02188	0.0104225	0.00978302	0.0076477	0.367879	0.477303
K02189	0.00890376	0.00886975	0.00682308	0.372074	0.480394
K14742	0.016115	0.0188832	0.0215304	0.824693	0.869518
K03769	0.001623	0.00248212	0.0038415	0.938694	0.950759
K03768	0.0309951	0.03386	0.0380001	0.60085	0.684636
K03763	0.0661345	0.0708646	0.0718376	0.60085	0.684636
K09457	0.00107629	0.0011207	0.00101501	0.297241	0.40783
K02160	0.0151131	0.0161576	0.0208931	0.295344	0.405694
K05879	0.00394	0.00559921	0.00842192	0.678691	0.749355
K09458	0.0255226	0.0257768	0.0284375	0.822732	0.869518
K07090	0.00779473	0.0117524	0.0114238	0.617998	0.698836
K03346	0.00767661	0.0156738	0.0266402	0.0191719	0.0551785
K17467	0.00141814	0.0011391	0.00069428	0.126363	0.208077
K17466	0.00165143	0.00134777	0.00078742	0.0991317	0.17202
K03169	0.136112	0.0998977	0.0506692	0.0174303	0.0534532
K03168	0.0425421	0.0436442	0.0416372	0.848019	0.882528
K12294	0.000454171	0.00224326	0.0110526	0.301331	0.412257
K11921	0.0172294	0.0152903	0.0153012	0.642272	0.719465
K11928	0.014693	0.00988737	0.00419926	0.0113239	0.0444666
K11031	0.00022335	0.00132226	0.0041639	0.610532	0.692033
K11032	0.00014439	0.00113991	0.00279253	0.370572	0.479119
K00383	0.0101207	0.0167613	0.0298703	0.0663726	0.125091
K02523	0.00320457	0.00773343	0.0178253	0.159409	0.249737
K06199	0.0057674	0.00661443	0.00385374	0.16802	0.26066
K06196	0.00970173	0.0081421	0.00541679	0.221115	0.324865
K06194	0.00463857	0.00648043	0.00803079	0.351369	0.461148
K06193	0.00156089	0.00185966	0.0037206	0.924436	0.942206
K06191	0.00146357	0.00368605	0.00718312	0.0503034	0.101115
K11104	0.0164573	0.0233191	0.0342288	0.103704	0.178141
K11105	0.00778933	0.00624835	0.00621429	0.349264	0.459649
K11102	0.00862477	0.0137082	0.0170574	0.649522	0.725018
K10984	0.00201114	0.00123388	0.000423584	0.0225478	0.0599919
K01118	0.00394286	0.00420619	0.00721725	0.752841	0.813717
K01119	0.00850984	0.0111863	0.0177087	0.838173	0.874768
K00663	0.00954681	0.0102788	0.00880908	0.158526	0.248517
K00662	0.00532611	0.0128921	0.0134323	0.450247	0.553757
K00661	0.028385	0.0358816	0.0387218	0.0273733	0.0658395
K06997	0.018475	0.0160128	0.0094265	0.111611	0.18877
K06994	0.0093202	0.0213753	0.0409302	0.0113239	0.0444666
K06990	0.00314857	0.00263715	0.00153615	0.111686	0.18877
K07467	0.0197444	0.0294878	0.0237306	0.602487	0.685192
K07460	0.0131284	0.0101841	0.00558231	0.0753508	0.138085
K07461	0.00852511	0.00762757	0.00638793	0.448965	0.553742
K07462	0.0323083	0.0362393	0.0381816	0.0292571	0.0691615
K07668	0.0710051	0.0695234	0.0690599	0.587645	0.675395
K07667	0.0193094	0.014466	0.00820634	0.0632	0.120114
K06442	0.0230697	0.027115	0.0331406	0.024492	0.0623004
K02444	0.00299143	0.0024678	0.00336564	0.468261	0.570036
K07486	0.0800562	0.072096	0.0608514	0.244454	0.352214
K07487	0.100943	0.146331	0.0734739	0.924436	0.942206
K07484	0.111293	0.126823	0.105847	0.797295	0.85002
K07485	0.0438444	0.0987231	0.214239	0.0227571	0.0599919
K07482	0.11873	0.244647	0.343128	0.10327	0.177779
K07483	0.036089	0.0377314	0.0419033	0.832585	0.872058
K07481	0.0130994	0.00488811	0.00185192	0.00550516	0.0400814
K17884	0.000244414	0.000751453	0.00242672	0.833649	0.872393
K11214	0.00189514	0.0013351	0.000546447	0.022678	0.0599919
K08724	0.00810127	0.0156128	0.0250711	0.0836066	0.149651
K08723	0.00395857	0.00279094	0.00130923	0.0215884	0.0586005
K07009	0.0147752	0.0286412	0.0444515	0.0229826	0.0599919
K07002	0.000332744	0.0020983	0.00114017	0.188448	0.285218
K07001	0.00574571	0.00768072	0.00467521	0.212272	0.313701
K07007	0.0364137	0.0302551	0.0236085	0.392617	0.50093
K07005	0.0201439	0.0155418	0.00577461	0.0185056	0.0547142
K00872	0.00786559	0.0113385	0.0212418	0.0921172	0.162328
K00287	0.0162133	0.0208766	0.026212	0.0121156	0.0461466
K00286	0.0212713	0.0248285	0.029502	0.0862447	0.153224
K00283	0.00321571	0.0020473	0.00079308	0.00636011	0.0401564
K07716	0.000674857	0.00100423	0.00229733	0.832021	0.872058
K07717	0.00217243	0.0035379	0.0080415	0.276582	0.384348
K13632	0.00336286	0.00286657	0.00146512	0.0818341	0.147141
K00111	0.0179451	0.0160921	0.0205114	0.630154	0.710131
K00441	0.00500286	0.0044918	0.00369804	0.270868	0.380039
K10188	0.00236429	0.00227169	0.00087294	0.030438	0.0707847
K00841	0.0103474	0.0327316	0.0608994	0.0134095	0.0476426
K00847	0.0346802	0.0447096	0.0617633	0.0432475	0.0905162
K00845	0.0319174	0.0300873	0.0233433	0.39155	0.500664
K01531	0.0222167	0.0290674	0.0378394	0.169762	0.26277
K00849	0.0299962	0.0393938	0.0449739	0.0533099	0.105558
K01534	0.0503253	0.0541606	0.0587745	0.600373	0.684636
K01535	0.00432391	0.00865667	0.0138565	0.152826	0.241485
K01537	0.0880861	0.0929801	0.0858365	0.867566	0.898833
K02443	0.00421429	0.00459886	0.00598007	0.753012	0.813717
K15738	0.014177	0.0180235	0.02219	0.227447	0.331311
K01880	0.0373956	0.0291881	0.015436	0.0243839	0.0623004
K01881	0.0441998	0.0445851	0.0413591	0.570575	0.660229
K01883	0.0398242	0.0444027	0.0482068	0.0550794	0.107743
K01885	0.0457417	0.0511342	0.0531187	0.51833	0.614985
K01886	0.0248658	0.0192017	0.0104236	0.0296176	0.0693499
K01887	0.0375193	0.0393928	0.0461522	0.159626	0.24975
K08591	0.0312239	0.038988	0.0487534	0.223764	0.326544
K08590	0.00346714	0.00467472	0.00565334	0.869967	0.900539
K01226	0.0231776	0.0239327	0.0297031	0.269215	0.378296
K01227	0.00665397	0.00884147	0.00866751	0.565872	0.657337
K01223	0.0780399	0.0949267	0.134393	0.205011	0.305722
K01157	0.000198443	0.0009231	0.00475842	0.176594	0.271666
K01155	0.0201111	0.0185205	0.0336859	0.323532	0.434655
K02759	0.0121202	0.0171058	0.019252	0.206691	0.307651
K01153	0.0667551	0.0667615	0.0734176	0.809409	0.85719
K01151	0.0207175	0.0156081	0.00907669	0.0491031	0.0995413
K02755	0.00268143	0.00153384	0.000930738	0.0157162	0.0512981
K02757	0.0357156	0.0507022	0.0597474	0.223155	0.326544
K02756	0.0128002	0.011427	0.0211863	0.340698	0.453378
K01409	0.0397824	0.0453014	0.046933	0.138942	0.223846
K13772	0.00180386	0.000964609	0.000494311	0.0320313	0.0734871
K00939	0.0298347	0.0333915	0.0411017	0.0254661	0.0634101
K00938	0.00487387	0.0113992	0.0227384	0.00851755	0.041962
K00937	0.0292404	0.028116	0.0254318	0.982803	0.98528
K00936	0.060828	0.0629172	0.0640764	0.770982	0.829379
K00931	0.0194418	0.0196507	0.0217376	0.824693	0.869518
K05521	0.00981226	0.0072241	0.00560894	0.073628	0.135344
K02621	0.00927019	0.0159647	0.0256326	0.0248866	0.0626558
K02992	0.0325893	0.0388221	0.0470305	0.0102952	0.0433477
K02990	0.0276996	0.037331	0.0520577	0.0193554	0.0551785
K02994	0.0296571	0.0342054	0.0424279	0.0238588	0.0615429
K01081	0.00327286	0.00262756	0.00078528	0.0175075	0.0534532
K01271	0.0148638	0.0213434	0.0314637	0.0516207	0.103041
K03576	0.00195929	0.0012961	0.00195153	0.75996	0.819462
K03574	0.0332363	0.0338661	0.033212	0.99232	0.993152
K03575	0.0203628	0.014384	0.00623908	0.0148248	0.0494494
K03572	0.0355823	0.0395653	0.0433185	0.138942	0.223846
K02548	0.00168029	0.00158155	0.0128497	0.931518	0.94766
K03571	0.00135012	0.00167617	0.00276528	0.834002	0.872393
K01710	0.023972	0.0293891	0.0296738	0.396779	0.504174
K01712	0.00310714	0.00186111	0.00127348	0.0344016	0.0772961
K07027	0.0110411	0.0180735	0.0289516	0.123586	0.204633
K01714	0.0363691	0.0376556	0.0407555	0.99232	0.993152
K01715	0.00887353	0.0103388	0.011447	0.482653	0.582503
K13981	0.000505943	0.0020632	0.0021216	0.550182	0.642553
K03972	0.00576571	0.00422879	0.00356679	0.190381	0.287135
K03977	0.0344207	0.0365396	0.0379183	0.248562	0.355637
K03975	0.00832166	0.0213008	0.0395849	0.00933028	0.0426267
K03979	0.0332079	0.0359425	0.0374757	0.120966	0.201273
K02191	0.00249	0.0031486	0.00393481	0.951337	0.960924
K02190	0.0102854	0.00915965	0.007363	0.330502	0.441286
K02371	0.0171672	0.0121038	0.00903183	0.131852	0.215626
K03719	0.00840093	0.00829371	0.00894429	0.372768	0.48103
K03710	0.0291774	0.0440409	0.0811184	0.0422443	0.0890414
K03711	0.00476	0.00458854	0.00553554	0.342558	0.455091
K03716	0.000951286	0.00161809	0.00301255	0.807484	0.856016
K03488	0.0229278	0.0223564	0.0242254	0.810419	0.857879
K03489	0.00393949	0.0043854	0.00159497	0.566514	0.657602
K02171	0.018655	0.017354	0.0191243	0.865209	0.89717
K03483	0.001295	0.0016101	0.00454558	0.555962	0.647717
K03480	0.00341143	0.0039196	0.00601653	0.95512	0.963601
K03481	0.00563504	0.0146942	0.0369021	0.159518	0.249743
K03486	0.0102021	0.00890431	0.00936775	0.932965	0.94766
K03484	0.0116307	0.0233357	0.0422509	0.0193554	0.0551785
K15923	0.0089985	0.00823993	0.00851677	0.393419	0.501174
K17675	0.00269	0.0023395	0.00365213	0.573428	0.661605
K17677	0.0195433	0.0216022	0.0303419	0.417075	0.522658
K02283	0.0123506	0.0101781	0.00462604	0.0678255	0.127527
K17074	0.0157907	0.0237968	0.0352468	0.233482	0.338039
K03800	0.00820264	0.0145175	0.0287362	0.11648	0.195996
K06413	0.0118899	0.0121964	0.0135828	0.77642	0.833263
K03625	0.0207197	0.0240557	0.0253758	0.124317	0.205558
K03150	0.0193521	0.0168917	0.0150752	0.361102	0.472104
K06942	0.0374246	0.0458224	0.0562851	0.043825	0.0914042
K03152	0.0205587	0.0285916	0.0405418	0.0268538	0.0655698
K13990	0.00493429	0.00307234	0.00193275	0.026419	0.0648515
K03628	0.0128224	0.0124332	0.0130848	0.919523	0.940009
K03394	0.00827827	0.00781351	0.00682146	0.459999	0.562529
K06297	0.001822	0.00158741	0.00048787	0.0123583	0.0461466
K03399	0.00140429	0.00252066	0.00356185	0.677768	0.748682
K07271	0.00451	0.00347798	0.00327403	0.224602	0.327568
K07273	0.0321932	0.0320669	0.0188422	0.193449	0.290843
K07272	0.00228157	0.00122358	0.00091822	0.0590931	0.114631
K07279	0.00611194	0.0027958	0.000340484	0.0202626	0.0567447
K11038	0.000118357	0.000796646	0.00232815	0.662221	0.734912
K17320	0.0565542	0.0477002	0.0229396	0.0630497	0.120114
K11733	0.00210343	0.00680408	0.0135508	0.0545831	0.107373
K11737	0.0168307	0.0401895	0.0760014	0.0591441	0.114637
K06871	0.0432125	0.0320872	0.0206754	0.103587	0.178068
K16326	0.00144457	0.00157306	0.00319904	0.80529	0.855105
K16322	0.0027525	0.00190115	0.00023586	0.0164547	0.0522842
K06878	0.00844224	0.0166899	0.0264194	0.0753508	0.138085
K16328	0.00247286	0.00235377	0.00319009	0.327685	0.438752
K00611	0.0297421	0.0339242	0.037975	0.0227571	0.0599919
K00616	0.0113016	0.00847663	0.0125472	0.666229	0.737643
K00615	0.0624253	0.0507515	0.0533702	0.883949	0.912552
K07478	0.0537513	0.0626605	0.0733127	0.124726	0.205807
K07473	0.0244843	0.0155448	0.00830444	0.0191524	0.0551785
K08600	0.0432837	0.0340536	0.0184711	0.0630497	0.120114
K08602	0.0311023	0.0361325	0.0545114	0.0686612	0.128189
K07474	0.0136887	0.0224208	0.0365205	0.150402	0.238444
K01699	0.002176	0.00490177	0.00736888	0.575252	0.663068
K09955	0.01639	0.0105194	0.00607293	0.0147846	0.0494494
K07678	0.00569	0.00386373	0.00189593	0.0123614	0.0461466
K07495	0.00139971	0.00141167	0.00047627	0.251453	0.358403
K07494	0.00141843	0.00071377	0.0017978	0.17201	0.265641
K07497	0.181311	0.195334	0.166315	0.385078	0.493711
K07496	0.0545493	0.120307	0.259021	0.0211283	0.057812
K07491	0.0804096	0.09299	0.0868461	0.397995	0.504174
K07493	0.159517	0.213451	0.265883	0.534443	0.629097
K07492	0.0133287	0.0224669	0.0282802	0.539272	0.632908
K07498	0.00361543	0.00758849	0.0135066	0.185143	0.282006
K11203	0.00327319	0.00216287	0.00020783	0.0164566	0.0522842
K11201	0.00220584	0.00133145	0.000158954	0.0254863	0.0634101
K00058	0.0414439	0.0378639	0.039508	0.701659	0.770082
K00059	0.0840421	0.0912431	0.111608	0.311439	0.423656
K00729	0.0001273	0.000703571	0.00225397	0.628655	0.709542
K00054	0.00654324	0.0167543	0.0305068	0.0177655	0.0534532
K00057	0.0270844	0.0317941	0.0355181	0.0247853	0.0626558
K00052	0.0190009	0.0132436	0.00563061	0.00771821	0.0412807
K00721	0.0167495	0.0137875	0.00564262	0.0347282	0.0772961
K07011	0.0147407	0.00866885	0.00376414	0.0038206	0.0370367
K07010	0.0298901	0.0405616	0.0507998	0.343374	0.455162
K07015	0.0201457	0.0248486	0.0300759	0.210737	0.311958
K00131	0.000623857	0.00217042	0.00503024	0.336812	0.448958
K00128	0.0151945	0.0114252	0.00874251	0.351369	0.461148
K07704	0.00201186	0.00516276	0.00665072	0.278435	0.386697
K07701	0.00359714	0.00291663	0.00348888	0.325988	0.436725
K07700	0.00155014	0.00124421	0.00142927	0.329492	0.44043
K07703	0.00227343	0.00162152	0.00101679	0.190976	0.287851
K00432	0.00103257	0.0019441	0.00471874	0.673596	0.745109
K00121	0.00532267	0.010196	0.0179467	0.273677	0.381645
K00125	0.00183414	0.00163069	0.000739289	0.0430909	0.0904264
K09786	0.000922411	0.00144445	0.00345783	0.649964	0.725018
K00240	0.00175414	0.00092867	0.00069037	0.146204	0.232872
K14188	0.00637436	0.0156136	0.0321039	0.0161059	0.0519306
K00547	0.00647571	0.00910803	0.0105498	0.528537	0.624921
K01239	0.0118022	0.0213218	0.036769	0.00798254	0.0416425
K15580	0.0393438	0.0561933	0.0754379	0.0461713	0.0952158
K15581	0.0256628	0.0259372	0.026238	0.777037	0.833263
K15582	0.0232481	0.0246611	0.0262444	0.940399	0.950759
K15583	0.0356641	0.0330223	0.029486	0.528537	0.624921
K01892	0.0413301	0.0417601	0.0409643	0.902072	0.927272
K00548	0.0343525	0.0231623	0.0115457	0.0145402	0.0494494
K01890	0.0425373	0.0468567	0.0444292	0.26742	0.376217
K02768	0.00339714	0.00505094	0.011353	0.0621502	0.119064
K02769	0.00850491	0.00940839	0.00764644	0.938694	0.950759
K01417	0.0301326	0.0212798	0.0179185	0.113524	0.191562
K01142	0.0320943	0.041674	0.0539836	0.0748399	0.13736
K02760	0.0166399	0.0222822	0.0213786	0.328745	0.439679
K02761	0.0313229	0.0563143	0.11356	0.0590637	0.114631
K01419	0.00720653	0.0108196	0.0153356	0.34725	0.458009
K02764	0.00385286	0.00595332	0.00742665	0.759982	0.819462
K06216	0.00408224	0.0108861	0.0210704	0.0271569	0.0655698
K00036	0.00825911	0.0181925	0.0340568	0.0632	0.120114
K00948	0.0480253	0.0666666	0.093731	0.00854446	0.041962
K00942	0.0312102	0.0464757	0.0629887	0.0191524	0.0551785
K00943	0.0197327	0.0253678	0.0313163	0.27173	0.380039
K00940	0.00245757	0.0066353	0.0130085	0.0341658	0.0772697
K13747	0.0116948	0.00834335	0.00313734	0.00961487	0.0432035
K14982	0.00589964	0.0100637	0.0137984	0.113524	0.191562
K00945	0.0236959	0.0270485	0.0288169	0.0712869	0.132353
K01092	0.0157357	0.0150984	0.0122513	0.210761	0.311958
K01091	0.0432146	0.0335146	0.0257962	0.152826	0.241485
K01090	0.0370448	0.0374209	0.0372837	0.838173	0.874768
K01524	0.016346	0.0285322	0.0490879	0.0177655	0.0534532
K02619	0.000960657	0.00106833	0.00219794	0.507571	0.60523
K01520	0.0301925	0.0352282	0.041481	0.0134781	0.0476426
K02614	0.00375429	0.00378711	0.00135737	0.0251818	0.0631133
K02967	0.0344522	0.0379126	0.0432811	0.011297	0.0444666
K02965	0.0275973	0.0320412	0.0396279	0.0182307	0.0541699
K02963	0.0242306	0.0336488	0.0447124	0.0223049	0.0599319
K01529	0.0059878	0.00889373	0.0162353	0.153555	0.242156
K03568	0.00644769	0.00728082	0.00732755	0.507054	0.60523
K03564	0.0120808	0.00996879	0.00576525	0.119304	0.198924
K09667	0.00125086	0.00147721	0.000734399	0.368717	0.47787
K01709	0.00352143	0.00336116	0.00126791	0.0519262	0.103347
K01703	0.023171	0.0163763	0.00690007	0.00579021	0.0400976
K14761	0.0082011	0.00596308	0.00441231	0.138942	0.223846
K03969	0.00257514	0.00306587	0.00342734	0.542132	0.634385
K16925	0.00822221	0.0178178	0.0256602	0.124275	0.205558
K16924	0.00666371	0.0111074	0.0185887	0.0491031	0.0995413
K16923	0.00334143	0.0036486	0.00814924	0.938694	0.950759
K13695	0.00171271	0.00108824	0.000548728	0.0499907	0.100992
K03709	0.0153655	0.0149031	0.0150085	0.501167	0.599566
K01256	0.0081728	0.0215608	0.0415163	0.0229826	0.0599919
K03701	0.0826506	0.0814084	0.0813115	0.431358	0.536204
K03703	0.0364264	0.0390521	0.0399643	0.350295	0.460752
K03702	0.048608	0.0502159	0.0485135	0.397995	0.504174
K03705	0.0276781	0.0313365	0.033548	0.114832	0.193495
K03704	0.0152022	0.0143631	0.0141597	0.903402	0.927503
K03707	0.00256571	0.00257215	0.00409101	0.962076	0.96898
K03706	0.00648746	0.00569394	0.0060898	0.557719	0.64913
K03499	0.0395659	0.034421	0.0363431	0.508954	0.606576
K03498	0.0424142	0.0358713	0.0379577	0.366173	0.475866
K03491	0.00375143	0.004197	0.00434453	0.994911	0.994911
K03492	0.0120595	0.0288038	0.0593795	0.0161059	0.0519306
K03495	0.0522311	0.066639	0.0830506	0.0271847	0.0655698
K03497	0.118175	0.121622	0.123774	0.60085	0.684636
K03496	0.112146	0.0962744	0.0860135	0.0632789	0.120114
K11720	0.00232347	0.00142321	0.00012587	0.0169586	0.0530537
K02546	0.00662331	0.00919401	0.023631	0.179176	0.2747
K02547	0.00610286	0.0041307	0.00221557	0.0319768	0.0734871
K03817	0.00657033	0.0140406	0.0298018	0.0955388	0.167614
K03816	0.0230664	0.032142	0.0436759	0.0123276	0.0461466
K03367	0.0130549	0.0262016	0.046118	0.0227339	0.0599919
K02549	0.002173	0.00443576	0.00653749	0.381039	0.490378
K02819	0.0145582	0.0124003	0.0093988	0.449074	0.553742
K03635	0.000827	0.00196561	0.00074948	0.742163	0.804544
K03637	0.00769921	0.00582926	0.00453729	0.176454	0.271666
K17686	0.0835786	0.0819964	0.0940108	0.699673	0.768255
K03631	0.0286868	0.0318389	0.0344604	0.138942	0.223846
K03149	0.0069	0.00555188	0.0054867	0.164532	0.255915
K03148	0.00626793	0.00493344	0.0047099	0.255421	0.362693
K03639	0.0108807	0.00932849	0.00692164	0.330502	0.441286
K03638	0.000842429	0.00182019	0.00069698	0.72463	0.789921
K03386	0.00999799	0.0106257	0.011912	0.994911	0.994911
K06283	0.0128688	0.0113716	0.00826987	0.424132	0.529832
K06281	0.00212857	0.00119541	0.000173348	0.0104599	0.0435439
K06287	0.0172514	0.0135496	0.00706342	0.037034	0.0810763
K03388	0.00330857	0.00284288	0.00111869	0.0384982	0.0831943
K06284	0.0084857	0.00657628	0.00410659	0.122581	0.203535
K06518	0.00459857	0.0034842	0.00473241	0.440601	0.546685
K11904	0.00554341	0.00195251	0.00027304	0.00933028	0.0426267
K06041	0.00285629	0.00193684	0.000774734	0.0347282	0.0772961
K02436	0.000870429	0.00046632	0.00192545	0.560381	0.651911
K06042	0.00895463	0.00846857	0.00718273	0.393018	0.50093
K02437	0.00389857	0.00518052	0.006104	0.800919	0.852361
K05350	0.001166	0.0021808	0.0042637	0.732632	0.796746
K07862	0.00636721	0.0047359	0.00342467	0.0594062	0.114865
K03928	0.00136757	0.0046129	0.00733662	0.176454	0.271666
K02750	0.0063871	0.0107911	0.0201125	0.485286	0.584795
K11693	0.00487059	0.00497765	0.00346655	0.321338	0.432682
K13831	0.00290286	0.00392268	0.0034816	0.440929	0.546806
K07139	0.0148505	0.0134082	0.0103618	0.270868	0.380039
K07240	0.0218837	0.0188291	0.0119853	0.317284	0.429501
K02824	0.0189471	0.0324553	0.045247	0.00522081	0.0392895
K02438	0.0173655	0.0121049	0.00601738	0.0293501	0.0691615
K06608	0.000469143	0.00105709	0.00271846	0.919476	0.940009
K02821	0.00548156	0.00570586	0.00773625	0.542747	0.634385
K06864	0.00968484	0.00622781	0.00294558	0.0160566	0.0519306
K00600	0.0330089	0.0391893	0.0457175	0.0551356	0.107743
K00609	0.0274371	0.0314647	0.0364966	0.0147846	0.0494494
K03741	0.0240596	0.0281145	0.0474926	0.8485	0.882528
K03740	0.00950457	0.0227349	0.0492403	0.0161059	0.0519306
K02859	0.00334367	0.00665517	0.0157036	0.0128513	0.0470135
K12261	0.00143114	0.00433889	0.00452117	0.25656	0.363727
[truncated: 388 more rows]
