# Supplementary material for: Feed-additive probiotics accelerate yet antibiotics delay intestinal microbiota maturation in broiler chicken
Source: Microbiome. 2017 Aug 3;5:91. doi: 10.1186/s40168-017-0315-1 (PMC5541433; doi:10.1186/s40168-017-0315-1)
Supplement: Supplementary file 9 — A. Enriched functional pathways in the antibiotic group as compared to the control group. B. Enriched functional pathways in the probiotics group as compared to the control group. (XLSX 11 kb) [file 40168_2017_315_MOESM9_ESM.xlsx]

## Sheet: Sheet1
Additional file 9: Table S5A. Enriched functional pathways in the antibiotic group as compared to the control group.
Pathway	Z corrected	All KOs	Detected KOs	Annotation
ko01230	7.76	226	167	Biosynthesis of amino acids |Global and overview maps |Metabolism
ko02040	6.597	37	37	Flagellar assembly |Cell motility |Cellular Processes
ko02060	5.921	79	68	Phosphotransferase system (PTS) |Membrane transport |Environmental Information Processing
ko00620	5.378	90	71	Pyruvate metabolism |Carbohydrate metabolism |Metabolism
ko02010	5.286	451	288	ABC transporters |Membrane transport |Environmental Information Processing
ko02020	5.247	428	273	Two-component system |Signal transduction |Environmental Information Processing
ko02030	4.752	26	24	Bacterial chemotaxis |Cell motility |Cellular Processes
ko00550	4.387	40	34	Peptidoglycan biosynthesis |Glycan biosynthesis and metabolism |Metabolism
ko00052	4.183	74	56	Galactose metabolism |Carbohydrate metabolism |Metabolism
ko00010	4.113	93	68	Glycolysis / Gluconeogenesis |Carbohydrate metabolism |Metabolism
ko00540	4.09	38	35	Lipopolysaccharide biosynthesis |Glycan biosynthesis and metabolism |Metabolism
ko00020	4.073	56	44	Citrate cycle (TCA cycle) |Carbohydrate metabolism |Metabolism
ko00770	3.902	36	28	Pantothenate and CoA biosynthesis |Metabolism of cofactors and vitamins |Metabolism
ko00633	3.649	17	17	Nitrotoluene degradation |Xenobiotics biodegradation and metabolism |Metabolism
ko00520	3.258	144	94	Amino sugar and nucleotide sugar metabolism |Carbohydrate metabolism |Metabolism
ko00030	3.2	75	51	Pentose phosphate pathway |Carbohydrate metabolism |Metabolism
ko00051	3.105	96	66	Fructose and mannose metabolism |Carbohydrate metabolism |Metabolism
ko00290	3.078	17	14	Valine, leucine and isoleucine biosynthesis |Amino acid metabolism |Metabolism
ko00511	3.012	18	16	Other glycan degradation |Glycan biosynthesis and metabolism |Metabolism
ko00450	2.977	28	21	Selenocompound metabolism |Metabolism of other amino acids |Metabolism
ko00260	2.974	93	60	Glycine, serine and threonine metabolism |Amino acid metabolism |Metabolism
ko03070	2.782	74	54	Bacterial secretion system |Membrane transport |Environmental Information Processing
ko04122	2.642	21	17	Sulfur relay system |Folding, sorting and degradation |Genetic Information Processing
ko00730	2.603	24	19	Thiamine metabolism |Metabolism of cofactors and vitamins |Metabolism
ko00500	2.519	101	66	Starch and sucrose metabolism |Carbohydrate metabolism |Metabolism
ko00650	2.5	82	58	Butanoate metabolism |Carbohydrate metabolism |Metabolism
ko00473	2.383	5	5	D-Alanine metabolism |Metabolism of other amino acids |Metabolism
ko00531	2.303	15	12	Glycosaminoglycan degradation |Glycan biosynthesis and metabolism |Metabolism
ko00040	2.219	61	38	Pentose and glucuronate interconversions |Carbohydrate metabolism |Metabolism
ko00270	2.138	81	49	Cysteine and methionine metabolism |Amino acid metabolism |Metabolism
ko00250	2.128	66	42	Alanine, aspartate and glutamate metabolism |Amino acid metabolism |Metabolism
ko00630	2.092	95	57	Glyoxylate and dicarboxylate metabolism |Carbohydrate metabolism |Metabolism
ko00471	2.028	6	5	D-Glutamine and D-glutamate metabolism |Metabolism of other amino acids |Metabolism
ko00670	2.003	30	21	One carbon pool by folate |Metabolism of cofactors and vitamins |Metabolism
ko00785	1.878	4	4	Lipoic acid metabolism |Metabolism of cofactors and vitamins |Metabolism
ko00640	1.855	88	56	Propanoate metabolism |Carbohydrate metabolism |Metabolism
ko00780	1.782	19	14	Biotin metabolism |Metabolism of cofactors and vitamins |Metabolism
ko04112	1.705	31	19	Cell cycle - Caulobacter |Cell growth and death |Cellular Processes
ko00072	1.688	8	6	Synthesis and degradation of ketone bodies |Lipid metabolism |Metabolism
ko00983	1.687	22	14	Drug metabolism - other enzymes |Xenobiotics biodegradation and metabolism |Metabolism
ko00710	1.647	36	24	Carbon fixation in photosynthetic organisms |Energy metabolism |Metabolism
Table S5B. Enriched functional pathways in the probiotics group as compared to the control group.
Pathway	Z corrected	All KOs	Detected KOs	Annotation
ko01230	6.5	226	167	Biosynthesis of amino acids |Global and overview maps |Metabolism
ko02040	6.003	37	37	Flagellar assembly |Cell motility |Cellular Processes
ko02010	5.629	451	288	ABC transporters |Membrane transport |Environmental Information Processing
ko00540	5.629	38	35	Lipopolysaccharide biosynthesis |Glycan biosynthesis and metabolism |Metabolism
ko02020	5.435	428	273	Two-component system |Signal transduction |Environmental Information Processing
ko02060	5.43	79	68	Phosphotransferase system (PTS) |Membrane transport |Environmental Information Processing
ko00620	5.059	90	71	Pyruvate metabolism |Carbohydrate metabolism |Metabolism
ko02030	4.299	26	24	Bacterial chemotaxis |Cell motility |Cellular Processes
ko00550	4.281	40	34	Peptidoglycan biosynthesis |Glycan biosynthesis and metabolism |Metabolism
ko00633	4.238	17	17	Nitrotoluene degradation |Xenobiotics biodegradation and metabolism |Metabolism
ko00020	4.174	56	44	Citrate cycle (TCA cycle) |Carbohydrate metabolism |Metabolism
ko00052	4.165	74	56	Galactose metabolism |Carbohydrate metabolism |Metabolism
ko00010	3.797	93	68	Glycolysis / Gluconeogenesis |Carbohydrate metabolism |Metabolism
ko03070	3.784	74	54	Bacterial secretion system |Membrane transport |Environmental Information Processing
ko00650	3.515	82	58	Butanoate metabolism |Carbohydrate metabolism |Metabolism
ko00051	3.402	96	66	Fructose and mannose metabolism |Carbohydrate metabolism |Metabolism
ko00520	3.351	144	94	Amino sugar and nucleotide sugar metabolism |Carbohydrate metabolism |Metabolism
ko00770	2.995	36	28	Pantothenate and CoA biosynthesis |Metabolism of cofactors and vitamins |Metabolism
ko00511	2.862	18	16	Other glycan degradation |Glycan biosynthesis and metabolism |Metabolism
ko00290	2.83	17	14	Valine, leucine and isoleucine biosynthesis |Amino acid metabolism |Metabolism
ko04122	2.616	21	17	Sulfur relay system |Folding, sorting and degradation |Genetic Information Processing
ko00030	2.581	75	51	Pentose phosphate pathway |Carbohydrate metabolism |Metabolism
ko00500	2.573	101	66	Starch and sucrose metabolism |Carbohydrate metabolism |Metabolism
ko00730	2.456	24	19	Thiamine metabolism |Metabolism of cofactors and vitamins |Metabolism
ko00640	2.445	88	56	Propanoate metabolism |Carbohydrate metabolism |Metabolism
ko00260	2.433	93	60	Glycine, serine and threonine metabolism |Amino acid metabolism |Metabolism
ko00450	2.432	28	21	Selenocompound metabolism |Metabolism of other amino acids |Metabolism
ko00670	2.106	30	21	One carbon pool by folate |Metabolism of cofactors and vitamins |Metabolism
ko00473	2.081	5	5	D-Alanine metabolism |Metabolism of other amino acids |Metabolism
ko00531	2.04	15	12	Glycosaminoglycan degradation |Glycan biosynthesis and metabolism |Metabolism
ko00785	2.024	4	4	Lipoic acid metabolism |Metabolism of cofactors and vitamins |Metabolism
ko00250	1.963	66	42	Alanine, aspartate and glutamate metabolism |Amino acid metabolism |Metabolism
ko00630	1.912	95	57	Glyoxylate and dicarboxylate metabolism |Carbohydrate metabolism |Metabolism
ko00780	1.832	19	14	Biotin metabolism |Metabolism of cofactors and vitamins |Metabolism
ko00710	1.727	36	24	Carbon fixation in photosynthetic organisms |Energy metabolism |Metabolism
ko00270	1.659	81	49	Cysteine and methionine metabolism |Amino acid metabolism |Metabolism
